# Supplementary material for: (E)-2-(3-Chloro­benzyl­idene)-5,6-dimeth­oxy-2,3-dihydro-1H-inden-1-one
Source: Acta Crystallogr Sect E Struct Rep Online. 2010 Oct 20;66(Pt 11):o2864. doi: 10.1107/S1600536810040869 (PMC3008978; doi:10.1107/S1600536810040869)
Supplement: Supplementary file 1 [file e-66-o2864-sup1.cif]

##############################################################################
###                                                                        ###
###        Electronic paper (Acta Crystallographica Section E)             ###
###                                                                        ###
##############################################################################
#                                                                            #
# This CIF contains the data in a paper accepted for publication in Acta     #
# Crystallographica Section E. It conforms to the requirements of Notes      #
# for Authors for Section E, and has been peer reviewed under the auspices   #
# of the IUCr Commission on Journals.                                        #
#                                                                            #
# Full details of the Crystallographic Information File format               #
# are given in the paper "The Crystallographic Information File (CIF):       #
# a New Standard Archive File for Crystallography" by S. R. Hall, F. H.      #
# Allen and I. D. Brown [Acta Cryst. (1991), A47, 655-685].                  #
#                                                                            #
# The current version of the core CIF dictionary is obtainable from          #
# ftp://ftp.iucr.org/pub/cif_core.dic. The current version number is 2.4.    #
#                                                                            #
# Software is freely available for graphical display of the structure(s) in  #
# this CIF.  For information consult the CIF home page http://www.iucr.org/  #
# cif/home.html                                                              #
#                                                                            #
# This file may be used for bona fide research purposes within the           #
# scientific community so long as proper attribution is given to the journal # 
# article from which it was obtained.                                        #
#                                                                            #
##############################################################################
                                             
data_global
_audit_creation_method     'form.cif (version 2.0)'
_journal_data_validation_number     ?
_journal_date_recd_electronic     2010-10-11
_journal_date_accepted     2010-10-12
_journal_name_full     'Acta Crystallographica, Section E'
_journal_year     2010
_journal_volume     66
_journal_issue     11
_journal_page_first     o2864
_journal_page_last     o2864
_journal_paper_category     QO
_journal_coeditor_code     SJ5044
_publ_contact_author_name     'Prof. Fun, Hoong-Kun'
_publ_contact_author_address
;
      X-ray Crystallography Unit
      School of Physics
      Universiti Sains Malaysia
      11800 USM, Penang
      MALAYSIA
;
_publ_contact_author_email     'hkfun@usm.my'
_publ_contact_author_fax     '6 04 6579150'
_publ_contact_author_phone     '6 04 6533652'
_publ_section_title
;\
(<i>E</i>)-2-(3-Chlorobenzylidene)-5,6-dimethoxy-2,3-dihydro-1<i>H</i>-inden-1-\
one
;
loop_
    _publ_author_name
    _publ_author_footnote
    _publ_author_address
    'Mohamed Ashraf Ali' ?
;
      Institute for Research in Molecular Medicine
      Universiti Sains Malaysia
      11800 USM, Penang
      Malaysia
;
    'Rusli Ismail' ?
;
      Institute for Research in Molecular Medicine
      Universiti Sains Malaysia
      11800 USM, Penang
      Malaysia
;
    'Soo Choon Tan' ?
;
      Institute for Research in Molecular Medicine
      Universiti Sains Malaysia
      11800 USM, Penang
      Malaysia
;
    'Chin Sing Yeap'
;
      Thomson Reuters ResearcherID: A-5523-2009.
;
;
      X-ray Crystallography Unit
      School of Physics
      Universiti Sains Malaysia
      11800 USM, Penang
      Malaysia
;
    'Hoong-Kun Fun'
;
      Thomson Reuters ResearcherID: A-3561-2009.
;
;     X-ray Crystallography Unit
      School of Physics
      Universiti Sains Malaysia
      11800 USM, Penang
      Malaysia
;
data_I
_audit_creation_method     SHELXL-97
_chemical_name_systematic
;\
(<i>E</i>)-2-(3-Chlorobenzylidene)-5,6-dimethoxy-2,3-dihydro-1<i>H</i>-inden-1-\
one
;
_chemical_name_common     ?
_chemical_formula_moiety     'C18 H15 Cl O3'
_chemical_formula_sum     'C18 H15 Cl O3'
_chemical_formula_iupac     'C18 H15 Cl O3'
_chemical_formula_weight     314.75
_chemical_melting_point     ?
_symmetry_cell_setting     tetragonal
_symmetry_space_group_name_H-M     'P -4 21 c'
_symmetry_space_group_name_Hall     'P -4 2n'
loop_
    _symmetry_equiv_pos_as_xyz
    'x, y, z'
    '-x, -y, z'
    'y, -x, -z'
    '-y, x, -z'
    '-x+1/2, y+1/2, -z+1/2'
    'x+1/2, -y+1/2, -z+1/2'
    '-y+1/2, -x+1/2, z+1/2'
    'y+1/2, x+1/2, z+1/2'
_cell_length_a     20.5004(16)
_cell_length_b     20.5004(16)
_cell_length_c     7.0241(7)
_cell_angle_alpha     90.00
_cell_angle_beta     90.00
_cell_angle_gamma     90.00
_cell_volume     2952.0(4)
_cell_formula_units_Z     8
_cell_measurement_reflns_used     9872
_cell_measurement_theta_min     2.81
_cell_measurement_theta_max     30.39
_cell_measurement_temperature     100.00(10)
_exptl_crystal_description     'needle'
_exptl_crystal_colour     'yellow'
_exptl_crystal_size_max     0.74
_exptl_crystal_size_mid     0.13
_exptl_crystal_size_min     0.11
_exptl_crystal_density_diffrn     1.416
_exptl_crystal_density_meas     ?
_exptl_crystal_density_method     'not measured'
_exptl_crystal_F_000     1312
_exptl_absorpt_coefficient_mu     0.269
_exptl_absorpt_correction_type     multi-scan
_exptl_absorpt_process_details     '(<i>SADABS</i>; Bruker, 2009)'
_exptl_absorpt_correction_T_min     0.8259
_exptl_absorpt_correction_T_max     0.9713
_exptl_special_details
;
The crystal was placed in the cold stream of an Oxford Cryosystems Cobra
open-flow nitrogen cryostat (Cosier & Glazer, 1986) operating at 100.0 (1) K.
;
_diffrn_ambient_temperature     100
_diffrn_radiation_type     MoK\a
_diffrn_radiation_wavelength     0.71073
_diffrn_radiation_source     'fine-focus sealed tube'
_diffrn_radiation_monochromator     graphite
_diffrn_measurement_device_type     'Bruker APEXII DUO CCD area-detector'
_diffrn_measurement_method     '\f and \w scans'
_diffrn_detector_area_resol_mean     ?
_diffrn_reflns_number     62722
_diffrn_reflns_av_R_equivalents     0.0446
_diffrn_reflns_av_sigmaI/netI     0.0181
_diffrn_reflns_theta_min     1.99
_diffrn_reflns_theta_max     30.54
_diffrn_reflns_theta_full     30.54
_diffrn_measured_fraction_theta_max     0.998
_diffrn_measured_fraction_theta_full     0.998
_diffrn_reflns_limit_h_min     -29
_diffrn_reflns_limit_h_max     29
_diffrn_reflns_limit_k_min     -28
_diffrn_reflns_limit_k_max     29
_diffrn_reflns_limit_l_min     -10
_diffrn_reflns_limit_l_max     10
_diffrn_standards_number     0
_diffrn_standards_interval_count     .
_diffrn_standards_interval_time     .
_diffrn_standards_decay_%     ?
_refine_special_details
;
Refinement of <i>F</i>^2^ against ALL reflections. The weighted <i>R</i>-factor
<i>wR</i> and goodness of fit <i>S</i> are based on <i>F</i>^2^, conventional
<i>R</i>-factors <i>R</i> are based on <i>F</i>, with <i>F</i> set to zero for
negative <i>F</i>^2^. The threshold expression of <i>F</i>^2^ >
\s(<i>F</i>^2^) is used only for calculating <i>R</i>-factors(gt) <i>etc</i>.
and is not relevant to the choice of reflections for refinement.
<i>R</i>-factors based on <i>F</i>^2^ are statistically about twice as large
as those based on <i>F</i>, and <i>R</i>- factors based on ALL data will be
even larger.
;
_reflns_number_total     4499
_reflns_number_gt     4251
_reflns_threshold_expression     'I > 2\s(I)'
_refine_ls_structure_factor_coef     Fsqd
_refine_ls_matrix_type     full
_refine_ls_R_factor_all     0.0344
_refine_ls_R_factor_gt     0.0310
_refine_ls_wR_factor_gt     0.0812
_refine_ls_wR_factor_ref     0.0840
_refine_ls_goodness_of_fit_ref     1.060
_refine_ls_restrained_S_all     1.060
_refine_ls_number_reflns     4499
_refine_ls_number_parameters     259
_refine_ls_number_restraints     0
_refine_ls_hydrogen_treatment     mixed
_refine_ls_weighting_scheme     calc
_refine_ls_weighting_details
         'calc w=1/[\s^2^(Fo^2^)+(0.0483P)^2^+0.5709P] where P=(Fo^2^+2Fc^2^)/3'
_atom_sites_solution_hydrogens     geom
_atom_sites_solution_primary     direct
_atom_sites_solution_secondary     difmap
_refine_ls_shift/su_max     0.001
_refine_ls_shift/su_mean     <0.001
_refine_diff_density_max     0.368
_refine_diff_density_min     -0.191
_refine_ls_extinction_method     none
_refine_ls_extinction_coef     ?
_refine_ls_abs_structure_details     'Flack (1983), 1966 Friedel pairs'
_refine_ls_abs_structure_Flack     -0.01(5)
loop_
    _atom_type_symbol
    _atom_type_description
    _atom_type_scat_dispersion_real
    _atom_type_scat_dispersion_imag
    _atom_type_scat_source
    'C' 'C' 0.0033 0.0016
                         'International Tables Vol C Tables 4.2.6.8 and 6.1.1.4'
    'H' 'H' 0.0000 0.0000
                         'International Tables Vol C Tables 4.2.6.8 and 6.1.1.4'
    'O' 'O' 0.0106 0.0060
                         'International Tables Vol C Tables 4.2.6.8 and 6.1.1.4'
    'Cl' 'Cl' 0.1484 0.1585
                         'International Tables Vol C Tables 4.2.6.8 and 6.1.1.4'
_computing_data_collection     'APEX2 (Bruker, 2009)'
_computing_cell_refinement     'SAINT (Bruker, 2009)'
_computing_data_reduction     'SAINT (Bruker, 2009)'
_computing_structure_solution     'SHELXTL (Sheldrick, 2008)'
_computing_structure_refinement     'SHELXTL (Sheldrick, 2008)'
_computing_molecular_graphics     'SHELXTL (Sheldrick, 2008)'
_computing_publication_material
                             'SHELXTL (Sheldrick, 2008) and PLATON (Spek, 2009)'
loop_
    _atom_site_type_symbol
    _atom_site_label
    _atom_site_fract_x
    _atom_site_fract_y
    _atom_site_fract_z
    _atom_site_U_iso_or_equiv
    _atom_site_adp_type
    _atom_site_calc_flag
    _atom_site_refinement_flags
    _atom_site_occupancy
    _atom_site_disorder_assembly
    _atom_site_disorder_group
    Cl Cl1 0.658402(17) 0.24083(2) 0.07331(5) 0.03382(9) Uani d . 1 . .
    O O1 0.35460(5) 0.18458(5) 0.76502(14) 0.0273(2) Uani d . 1 . .
    O O2 0.38949(4) 0.34023(5) 1.38581(13) 0.02125(18) Uani d . 1 . .
    O O3 0.49925(5) 0.39341(5) 1.30773(13) 0.02196(19) Uani d . 1 . .
    C C1 0.55261(6) 0.20587(6) 0.27855(18) 0.0204(2) Uani d . 1 . .
    C C2 0.59058(6) 0.19228(7) 0.11923(18) 0.0235(3) Uani d . 1 . .
    C C3 0.57575(8) 0.14194(8) -0.0056(2) 0.0300(3) Uani d . 1 . .
    C C4 0.52078(9) 0.10399(8) 0.0310(2) 0.0326(3) Uani d . 1 . .
    C C5 0.48177(8) 0.11719(7) 0.1883(2) 0.0275(3) Uani d . 1 . .
    C C6 0.49729(7) 0.16787(6) 0.31451(17) 0.0206(2) Uani d . 1 . .
    C C7 0.45338(6) 0.17840(6) 0.47637(17) 0.0207(2) Uani d . 1 . .
    C C8 0.45819(6) 0.21831(6) 0.62791(17) 0.0183(2) Uani d . 1 . .
    C C9 0.40455(6) 0.21715(6) 0.77302(17) 0.0190(2) Uani d . 1 . .
    C C10 0.42366(6) 0.26270(6) 0.92367(16) 0.0166(2) Uani d . 1 . .
    C C11 0.38957(6) 0.27681(6) 1.09221(17) 0.0173(2) Uani d . 1 . .
    C C12 0.41636(6) 0.32139(6) 1.21623(17) 0.0169(2) Uani d . 1 . .
    C C13 0.47750(6) 0.35135(6) 1.17248(16) 0.0168(2) Uani d . 1 . .
    C C14 0.51055(6) 0.33681(6) 1.00419(17) 0.0168(2) Uani d . 1 . .
    C C15 0.48283(6) 0.29164(6) 0.87923(16) 0.0156(2) Uani d . 1 . .
    C C16 0.50915(6) 0.26751(6) 0.68977(16) 0.0178(2) Uani d . 1 . .
    C C17 0.32745(6) 0.31173(7) 1.4304(2) 0.0237(2) Uani d . 1 . .
    C C18 0.55815(7) 0.42822(7) 1.2670(2) 0.0266(3) Uani d . 1 . .
    H H1 0.5664(9) 0.2390(9) 0.359(3) 0.029(5) Uiso d . 1 . .
    H H3 0.6019(10) 0.1348(10) -0.102(3) 0.044(6) Uiso d . 1 . .
    H H4 0.5118(11) 0.0700(10) -0.069(4) 0.051(6) Uiso d . 1 . .
    H H5 0.4430(11) 0.0892(10) 0.215(3) 0.051(6) Uiso d . 1 . .
    H H7 0.4154(8) 0.1528(8) 0.465(3) 0.025(4) Uiso d . 1 . .
    H H11 0.3500(9) 0.2539(8) 1.115(3) 0.026(4) Uiso d . 1 . .
    H H14 0.5503(8) 0.3565(9) 0.974(3) 0.024(4) Uiso d . 1 . .
    H H18A 0.5551(10) 0.4571(9) 1.158(3) 0.031(5) Uiso d . 1 . .
    H H18B 0.5953(9) 0.3989(9) 1.237(3) 0.031(5) Uiso d . 1 . .
    H H18C 0.5683(11) 0.4553(10) 1.375(3) 0.047(6) Uiso d . 1 . .
    H H16A 0.5126(8) 0.3044(8) 0.600(3) 0.020(4) Uiso d . 1 . .
    H H16B 0.5517(8) 0.2491(8) 0.703(2) 0.020(4) Uiso d . 1 . .
    H H17A 0.3144(9) 0.3303(9) 1.556(3) 0.031(5) Uiso d . 1 . .
    H H17B 0.2950(8) 0.3251(8) 1.341(2) 0.020(4) Uiso d . 1 . .
    H H17C 0.3292(8) 0.2645(8) 1.439(3) 0.022(4) Uiso d . 1 . .
loop_
    _atom_site_aniso_label
    _atom_site_aniso_U_11
    _atom_site_aniso_U_22
    _atom_site_aniso_U_33
    _atom_site_aniso_U_12
    _atom_site_aniso_U_13
    _atom_site_aniso_U_23
    Cl1 0.02695(16) 0.0484(2) 0.02614(16) 0.00242(14) 0.00952(13) 0.00399(15)
    O1 0.0264(5) 0.0360(5) 0.0195(4) -0.0121(4) 0.0032(4) -0.0053(4)
    O2 0.0214(4) 0.0246(4) 0.0178(4) -0.0037(3) 0.0070(3) -0.0051(3)
    O3 0.0234(4) 0.0250(4) 0.0175(4) -0.0077(4) 0.0032(3) -0.0038(3)
    C1 0.0232(6) 0.0233(6) 0.0147(5) 0.0064(4) 0.0015(4) 0.0019(4)
    C2 0.0227(6) 0.0293(6) 0.0184(5) 0.0103(5) 0.0031(4) 0.0062(5)
    C3 0.0372(8) 0.0338(7) 0.0189(5) 0.0146(6) 0.0066(6) -0.0015(5)
    C4 0.0449(8) 0.0292(7) 0.0238(6) 0.0079(6) 0.0037(6) -0.0084(5)
    C5 0.0341(7) 0.0271(6) 0.0213(6) 0.0015(5) 0.0031(5) -0.0048(5)
    C6 0.0241(6) 0.0228(6) 0.0150(5) 0.0053(4) 0.0005(4) 0.0008(4)
    C7 0.0234(6) 0.0235(6) 0.0154(5) 0.0006(5) 0.0024(4) -0.0003(4)
    C8 0.0197(5) 0.0213(5) 0.0139(5) -0.0001(4) 0.0024(4) 0.0001(4)
    C9 0.0205(5) 0.0222(5) 0.0144(5) -0.0021(4) 0.0022(4) -0.0004(4)
    C10 0.0176(5) 0.0191(5) 0.0130(4) 0.0002(4) 0.0010(4) 0.0005(4)
    C11 0.0173(5) 0.0195(5) 0.0152(5) -0.0011(4) 0.0027(4) -0.0001(4)
    C12 0.0179(5) 0.0182(5) 0.0148(5) 0.0008(4) 0.0027(4) 0.0006(4)
    C13 0.0184(5) 0.0172(5) 0.0150(5) 0.0000(4) -0.0003(4) 0.0011(4)
    C14 0.0155(5) 0.0186(5) 0.0163(4) 0.0004(4) 0.0003(4) 0.0013(4)
    C15 0.0166(5) 0.0180(5) 0.0122(4) 0.0018(4) 0.0012(4) 0.0015(4)
    C16 0.0183(5) 0.0216(5) 0.0136(5) 0.0005(4) 0.0037(4) 0.0004(4)
    C17 0.0206(6) 0.0310(6) 0.0195(5) -0.0026(5) 0.0064(5) -0.0010(5)
    C18 0.0240(6) 0.0327(7) 0.0232(6) -0.0098(5) 0.0013(5) -0.0047(5)
_geom_special_details
;
All e.s.d.'s (except the e.s.d. in the dihedral angle between two l.s. planes)
are estimated using the full covariance matrix. The cell e.s.d.'s are taken
into account individually in the estimation of e.s.d.'s in distances, angles
and torsion angles; correlations between e.s.d.'s in cell parameters are only
used when they are defined by crystal symmetry. An approximate (isotropic)
treatment of cell e.s.d.'s is used for estimating e.s.d.'s involving l.s.
planes.
;
loop_
    _geom_bond_atom_site_label_1
    _geom_bond_atom_site_label_2
    _geom_bond_site_symmetry_2
    _geom_bond_distance
    _geom_bond_publ_flag
    Cl1 C2 . 1.7401(15) ?
    O1 C9 . 1.2237(15) ?
    O2 C12 . 1.3680(14) ?
    O2 C17 . 1.4343(15) ?
    O3 C13 . 1.3582(14) ?
    O3 C18 . 1.4314(16) ?
    C1 C2 . 1.3914(17) ?
    C1 C6 . 1.3988(19) ?
    C1 H1 . 0.926(19) ?
    C2 C3 . 1.388(2) ?
    C3 C4 . 1.393(2) ?
    C3 H3 . 0.87(2) ?
    C4 C5 . 1.390(2) ?
    C4 H4 . 1.01(2) ?
    C5 C6 . 1.4025(18) ?
    C5 H5 . 1.00(2) ?
    C6 C7 . 1.4661(17) ?
    C7 C8 . 1.3461(17) ?
    C7 H7 . 0.943(17) ?
    C8 C9 . 1.4995(16) ?
    C8 C16 . 1.5160(17) ?
    C9 C10 . 1.4647(16) ?
    C10 C15 . 1.3860(16) ?
    C10 C11 . 1.4048(16) ?
    C11 C12 . 1.3768(17) ?
    C11 H11 . 0.951(18) ?
    C12 C13 . 1.4293(16) ?
    C13 C14 . 1.3948(16) ?
    C14 C15 . 1.3968(16) ?
    C14 H14 . 0.935(17) ?
    C15 C16 . 1.5188(16) ?
    C16 H16A . 0.989(17) ?
    C16 H16B . 0.955(17) ?
    C17 H17A . 0.994(19) ?
    C17 H17B . 0.953(17) ?
    C17 H17C . 0.971(17) ?
    C18 H18A . 0.97(2) ?
    C18 H18B . 0.994(19) ?
    C18 H18C . 0.96(2) ?
loop_
    _geom_angle_atom_site_label_1
    _geom_angle_atom_site_label_2
    _geom_angle_atom_site_label_3
    _geom_angle_site_symmetry_1
    _geom_angle_site_symmetry_3
    _geom_angle
    _geom_angle_publ_flag
    C12 O2 C17 . . 115.60(10) ?
    C13 O3 C18 . . 116.98(10) ?
    C2 C1 C6 . . 119.16(12) ?
    C2 C1 H1 . . 117.7(12) ?
    C6 C1 H1 . . 123.1(12) ?
    C3 C2 C1 . . 122.31(14) ?
    C3 C2 Cl1 . . 118.89(11) ?
    C1 C2 Cl1 . . 118.79(11) ?
    C2 C3 C4 . . 118.40(13) ?
    C2 C3 H3 . . 118.6(14) ?
    C4 C3 H3 . . 123.0(14) ?
    C5 C4 C3 . . 120.22(14) ?
    C5 C4 H4 . . 125.7(14) ?
    C3 C4 H4 . . 113.9(14) ?
    C4 C5 C6 . . 121.06(14) ?
    C4 C5 H5 . . 119.9(13) ?
    C6 C5 H5 . . 119.0(13) ?
    C1 C6 C5 . . 118.84(12) ?
    C1 C6 C7 . . 123.76(12) ?
    C5 C6 C7 . . 117.39(12) ?
    C8 C7 C6 . . 131.13(12) ?
    C8 C7 H7 . . 117.8(11) ?
    C6 C7 H7 . . 111.1(11) ?
    C7 C8 C9 . . 118.31(11) ?
    C7 C8 C16 . . 132.96(11) ?
    C9 C8 C16 . . 108.73(10) ?
    O1 C9 C10 . . 127.22(11) ?
    O1 C9 C8 . . 126.23(11) ?
    C10 C9 C8 . . 106.55(10) ?
    C15 C10 C11 . . 122.49(11) ?
    C15 C10 C9 . . 110.14(10) ?
    C11 C10 C9 . . 127.37(11) ?
    C12 C11 C10 . . 118.13(11) ?
    C12 C11 H11 . . 124.0(11) ?
    C10 C11 H11 . . 117.8(11) ?
    O2 C12 C11 . . 125.30(11) ?
    O2 C12 C13 . . 114.76(10) ?
    C11 C12 C13 . . 119.94(11) ?
    O3 C13 C14 . . 124.68(11) ?
    O3 C13 C12 . . 114.23(10) ?
    C14 C13 C12 . . 121.09(11) ?
    C13 C14 C15 . . 118.47(11) ?
    C13 C14 H14 . . 121.7(12) ?
    C15 C14 H14 . . 119.9(12) ?
    C10 C15 C14 . . 119.89(11) ?
    C10 C15 C16 . . 111.65(10) ?
    C14 C15 C16 . . 128.46(11) ?
    C8 C16 C15 . . 102.88(9) ?
    C8 C16 H16A . . 112.0(10) ?
    C15 C16 H16A . . 109.8(10) ?
    C8 C16 H16B . . 113.2(10) ?
    C15 C16 H16B . . 111.7(10) ?
    H16A C16 H16B . . 107.4(14) ?
    O2 C17 H17A . . 106.0(11) ?
    O2 C17 H17B . . 111.0(10) ?
    H17A C17 H17B . . 106.4(14) ?
    O2 C17 H17C . . 112.8(10) ?
    H17A C17 H17C . . 109.7(15) ?
    H17B C17 H17C . . 110.5(14) ?
    O3 C18 H18A . . 114.1(12) ?
    O3 C18 H18B . . 112.8(11) ?
    H18A C18 H18B . . 104.5(15) ?
    O3 C18 H18C . . 108.2(14) ?
    H18A C18 H18C . . 106.5(16) ?
    H18B C18 H18C . . 110.5(17) ?
loop_
    _geom_torsion_atom_site_label_1
    _geom_torsion_atom_site_label_2
    _geom_torsion_atom_site_label_3
    _geom_torsion_atom_site_label_4
    _geom_torsion_site_symmetry_1
    _geom_torsion_site_symmetry_2
    _geom_torsion_site_symmetry_3
    _geom_torsion_site_symmetry_4
    _geom_torsion
    _geom_torsion_publ_flag
    C6 C1 C2 C3 . . . . -0.32(19) ?
    C6 C1 C2 Cl1 . . . . 178.78(10) ?
    C1 C2 C3 C4 . . . . 0.0(2) ?
    Cl1 C2 C3 C4 . . . . -179.06(12) ?
    C2 C3 C4 C5 . . . . 0.7(2) ?
    C3 C4 C5 C6 . . . . -1.1(2) ?
    C2 C1 C6 C5 . . . . -0.09(19) ?
    C2 C1 C6 C7 . . . . -179.15(12) ?
    C4 C5 C6 C1 . . . . 0.8(2) ?
    C4 C5 C6 C7 . . . . 179.91(14) ?
    C1 C6 C7 C8 . . . . -7.7(2) ?
    C5 C6 C7 C8 . . . . 173.26(14) ?
    C6 C7 C8 C9 . . . . -179.20(12) ?
    C6 C7 C8 C16 . . . . 0.6(2) ?
    C7 C8 C9 O1 . . . . -2.7(2) ?
    C16 C8 C9 O1 . . . . 177.46(13) ?
    C7 C8 C9 C10 . . . . 177.72(11) ?
    C16 C8 C9 C10 . . . . -2.16(13) ?
    O1 C9 C10 C15 . . . . -178.36(13) ?
    C8 C9 C10 C15 . . . . 1.25(13) ?
    O1 C9 C10 C11 . . . . 2.1(2) ?
    C8 C9 C10 C11 . . . . -178.30(11) ?
    C15 C10 C11 C12 . . . . 0.32(18) ?
    C9 C10 C11 C12 . . . . 179.81(12) ?
    C17 O2 C12 C11 . . . . -2.01(17) ?
    C17 O2 C12 C13 . . . . 178.74(11) ?
    C10 C11 C12 O2 . . . . -179.80(11) ?
    C10 C11 C12 C13 . . . . -0.59(17) ?
    C18 O3 C13 C14 . . . . 4.38(18) ?
    C18 O3 C13 C12 . . . . -176.10(11) ?
    O2 C12 C13 O3 . . . . 0.50(15) ?
    C11 C12 C13 O3 . . . . -178.79(11) ?
    O2 C12 C13 C14 . . . . -179.96(11) ?
    C11 C12 C13 C14 . . . . 0.74(18) ?
    O3 C13 C14 C15 . . . . 178.91(11) ?
    C12 C13 C14 C15 . . . . -0.58(17) ?
    C11 C10 C15 C14 . . . . -0.16(18) ?
    C9 C10 C15 C14 . . . . -179.73(11) ?
    C11 C10 C15 C16 . . . . 179.72(10) ?
    C9 C10 C15 C16 . . . . 0.15(14) ?
    C13 C14 C15 C10 . . . . 0.29(17) ?
    C13 C14 C15 C16 . . . . -179.57(11) ?
    C7 C8 C16 C15 . . . . -177.69(13) ?
    C9 C8 C16 C15 . . . . 2.15(12) ?
    C10 C15 C16 C8 . . . . -1.44(13) ?
    C14 C15 C16 C8 . . . . 178.43(12) ?
loop_
    _geom_hbond_atom_site_label_D
    _geom_hbond_atom_site_label_H
    _geom_hbond_atom_site_label_A
    _geom_hbond_site_symmetry_A
    _geom_hbond_distance_DH
    _geom_hbond_distance_HA
    _geom_hbond_distance_DA
    _geom_hbond_angle_DHA
    _geom_hbond_publ_flag
    C7 H7 O1 7_554 0.942(16) 2.489(18) 3.2650(16) 139.6(15) yes
    C11 H11 O1 7_555 0.951(18) 2.561(17) 3.3229(16) 137.3(14) yes
    C18 H18C O3 4_658 0.96(2) 2.53(2) 3.4684(17) 165.2(17) yes
    C3 H3 Cg2 8_544 0.87(2) 2.86(2) 3.6072(17) 144.4(17) y
