# Supplementary material for: (E)-2-(3-Chloro­benzyl­idene)-5,6-dimeth­oxy-2,3-dihydro-1H-inden-1-one
Source: Acta Crystallogr Sect E Struct Rep Online. 2010 Oct 20;66(Pt 11):o2864. doi: 10.1107/S1600536810040869 (PMC3008978; doi:10.1107/S1600536810040869)
Supplement: Supplementary file 2 [file e-66-o2864-Isup2.hkl]

# 
# h,k,l, Fc-squared, Fo-squared, sigma(Fo-squared) and status flag 
# 
data_I
_shelx_title ' a13m in P-42(1)c  (100K)' 
_shelx_refln_list_code          4 
_shelx_F_calc_maximum      182.63 
_exptl_crystal_F_000      1312.00 
_reflns_d_resolution_high  0.6993 
 
loop_ 
 _symmetry_equiv_pos_as_xyz 
 'x, y, z' 
 '-x, -y, z' 
 'y, -x, -z' 
 '-y, x, -z' 
 '-x+1/2, y+1/2, -z+1/2' 
 'x+1/2, -y+1/2, -z+1/2' 
 '-y+1/2, -x+1/2, z+1/2' 
 'y+1/2, x+1/2, z+1/2' 
 
_cell_length_a    20.5004 
_cell_length_b    20.5004 
_cell_length_c     7.0241 
_cell_angle_alpha  90.000 
_cell_angle_beta   90.000 
_cell_angle_gamma  90.000 
 
_shelx_F_squared_multiplier     1.000 
 
loop_ 
 _refln_index_h 
 _refln_index_k 
 _refln_index_l 
 _refln_F_squared_calc 
 _refln_F_squared_meas 
 _refln_F_squared_sigma 
 _refln_observed_status 
   0   2   0      780.18      782.06     17.77 o 
   1   2   0      468.32      527.42      4.71 o 
   2   2   0    27948.14    27470.86    317.56 o 
   1   3   0      586.64      646.73      5.17 o 
   2   3   0     4801.14     5129.22     41.28 o 
   3   3   0       11.31        0.17      1.27 o 
   0   4   0      425.98      408.63      5.03 o 
   1   4   0    10994.48    11163.60     68.66 o 
   2   4   0      103.52      102.94      2.90 o 
   3   4   0      335.02      365.22      4.50 o 
   4   4   0    32385.19    32463.25    320.00 o 
   1   5   0      174.25      196.74      2.65 o 
   2   5   0     3481.49     3678.63     24.40 o 
   3   5   0      516.29      425.25      4.19 o 
   4   5   0     2706.57     2868.53     22.15 o 
   5   5   0     2560.19     2593.68     28.94 o 
   0   6   0     6816.16     7324.45     66.08 o 
   1   6   0      889.20      917.13      7.36 o 
   2   6   0     1194.71     1176.54      8.39 o 
   3   6   0      144.57      190.04      2.93 o 
   4   6   0       64.07      101.01      2.18 o 
   5   6   0      459.78      488.99      5.40 o 
   6   6   0     4208.12     3727.79     40.78 o 
   1   7   0      234.09      238.56      3.65 o 
   2   7   0    11806.03    11845.05     70.31 o 
   3   7   0     2858.53     2919.25     20.29 o 
   4   7   0     4063.90     4347.23     27.89 o 
   5   7   0        5.65        2.79      0.92 o 
   6   7   0      311.89      276.46      4.02 o 
   7   7   0      430.85      382.22      9.95 o 
   0   8   0      457.92      472.49      7.11 o 
   1   8   0      729.74      674.66      7.73 o 
   2   8   0       56.69       46.04      1.84 o 
   3   8   0     1231.65     1165.50      9.59 o 
   4   8   0     1022.38     1152.72      8.81 o 
   5   8   0     6872.97     7187.12     44.84 o 
   6   8   0     2766.56     2829.22     20.39 o 
   7   8   0     7008.47     7273.22     53.40 o 
   8   8   0     1558.52     1644.90     19.49 o 
   1   9   0       44.90       44.93      1.75 o 
   2   9   0       25.09       12.70      1.22 o 
   3   9   0     1535.35     1743.15     11.99 o 
   4   9   0       70.56      121.62      2.35 o 
   5   9   0     2768.01     3019.41     18.88 o 
   6   9   0      621.38      736.87      6.89 o 
   7   9   0      132.15      142.81      3.07 o 
   8   9   0      387.68      356.20      4.83 o 
   9   9   0     3675.41     4182.85     46.37 o 
   0  10   0      113.79      210.18      5.43 o 
   1  10   0      380.77      422.46      5.06 o 
   2  10   0     1055.57      934.13      8.25 o 
   3  10   0      256.25      212.75      3.30 o 
   4  10   0      624.81      724.54      6.34 o 
   5  10   0       30.85       17.92      1.28 o 
   6  10   0     1234.31     1338.88     10.09 o 
   7  10   0      743.20      707.82      6.95 o 
   8  10   0       60.57       76.25      2.52 o 
   9  10   0       27.42       36.10      2.06 o 
  10  10   0      638.15      597.01     17.89 o 
   1  11   0      111.57      102.04      2.63 o 
   2  11   0        6.52       17.55      1.95 o 
   3  11   0     5172.80     5679.38     37.65 o 
   4  11   0     1321.27     1395.62     10.86 o 
   5  11   0      850.23      932.75      7.70 o 
   6  11   0      264.01      269.10      3.58 o 
   7  11   0     1164.63     1327.79     10.82 o 
   8  11   0      587.43      631.06      6.67 o 
   9  11   0       99.69       94.56      3.40 o 
  10  11   0      443.41      391.63      6.42 o 
  11  11   0      827.32      978.49     20.57 o 
   0  12   0    11949.42    12326.61    106.78 o 
   1  12   0     4483.35     4781.85     30.93 o 
   2  12   0     3177.94     3387.97     23.88 o 
   3  12   0        1.11        2.67      1.15 o 
   4  12   0       71.13       79.59      2.77 o 
   5  12   0      361.57      387.01      4.71 o 
   6  12   0        4.18        3.18      1.18 o 
   7  12   0      319.35      302.12      4.36 o 
   8  12   0      841.72      903.41      8.99 o 
   9  12   0     1632.53     1743.99     16.59 o 
  10  12   0      253.68      244.76      8.26 o 
  11  12   0      425.65      433.41      8.77 o 
  12  12   0     1887.16     1996.02     29.73 o 
   1  13   0      940.61     1104.89     10.06 o 
   2  13   0      783.46      806.50      8.31 o 
   3  13   0     1466.50     1506.83     12.68 o 
   4  13   0     1321.70     1397.29     11.89 o 
   5  13   0      836.33      825.78      8.82 o 
   6  13   0      202.35      258.94      5.25 o 
   7  13   0      314.51      359.01      5.56 o 
   8  13   0      797.93      723.06      8.52 o 
   9  13   0     1681.29     1617.92     17.82 o 
  10  13   0       42.28       40.39      3.42 o 
  11  13   0       18.35       19.31      2.85 o 
  12  13   0     1038.23     1124.41     14.88 o 
  13  13   0     1373.31     1361.05     25.50 o 
   0  14   0       81.15       58.98      3.72 o 
   1  14   0     1247.89     1116.62     10.76 o 
   2  14   0       38.22       34.78      2.14 o 
   3  14   0      181.92      159.59      3.91 o 
   4  14   0       31.08       42.63      2.29 o 
   5  14   0      118.93      151.09      3.88 o 
   6  14   0     2927.07     3029.94     25.61 o 
   7  14   0      854.65      830.46     10.20 o 
   8  14   0        5.03        5.50      2.10 o 
   9  14   0     1090.64     1005.91     12.62 o 
  10  14   0       11.62       15.73      2.66 o 
  11  14   0     1009.62      976.35     13.18 o 
  12  14   0      199.04      216.75      6.45 o 
  13  14   0      790.21      755.55     12.72 o 
  14  14   0     1859.49     1774.47     31.51 o 
   1  15   0       84.41      104.65      3.47 o 
   2  15   0       22.85       19.54      2.02 o 
   3  15   0       53.77       57.78      2.80 o 
   4  15   0       57.91       51.98      2.72 o 
   5  15   0      289.06      292.48      5.26 o 
   6  15   0      236.46      231.65      5.20 o 
   7  15   0      141.06      151.02      5.06 o 
   8  15   0      128.04      135.27      5.04 o 
   9  15   0       18.98       16.35      2.65 o 
  10  15   0      207.92      218.34      6.37 o 
  11  15   0     1035.55      948.32     13.22 o 
  12  15   0      893.84      845.54     12.51 o 
  13  15   0       22.96       30.33      3.50 o 
  14  15   0       75.09       77.20      4.82 o 
  15  15   0      586.21      612.22     25.88 o 
   0  16   0      494.88      501.02      9.85 o 
   1  16   0      104.95      112.07      3.74 o 
   2  16   0       51.79       51.14      2.80 o 
   3  16   0        0.14        1.33      1.84 o 
   4  16   0     2535.17     2563.81     21.36 o 
   5  16   0      167.63      166.22      4.70 o 
   6  16   0      333.49      360.66      8.68 o 
   7  16   0      373.18      447.41      8.52 o 
   8  16   0     1395.00     1394.72     16.15 o 
   9  16   0      303.92      261.03      6.77 o 
  10  16   0      737.71      705.51     11.16 o 
  11  16   0      339.38      390.04      8.38 o 
  12  16   0      251.39      237.56      7.28 o 
  13  16   0       21.77       19.92      3.31 o 
  14  16   0      330.23      361.97      9.23 o 
  15  16   0      141.57      160.19      6.94 o 
  16  16   0      328.51      334.31     13.15 o 
   1  17   0      300.99      331.23      6.03 o 
   2  17   0      689.93      726.24      9.04 o 
   3  17   0      159.16      221.12      5.49 o 
   4  17   0      537.19      635.51      8.52 o 
   5  17   0      421.72      442.88      8.01 o 
   6  17   0       72.47       61.57      3.95 o 
   7  17   0     2782.07     2825.89     28.11 o 
   8  17   0      256.01      252.66      7.21 o 
   9  17   0      354.52      318.80      7.97 o 
  10  17   0        6.76       12.75      2.99 o 
  11  17   0      253.65      256.86      8.00 o 
  12  17   0      109.23      118.82      5.83 o 
  13  17   0        8.65        7.74      3.06 o 
  14  17   0      158.64      186.04      7.40 o 
  15  17   0       24.76       27.89      3.90 o 
  16  17   0        2.23       -2.92      2.92 o 
  17  17   0      285.93      300.71     13.28 o 
   0  18   0     2127.55     2187.20     32.14 o 
   1  18   0        3.83        6.80      2.30 o 
   2  18   0      255.58      272.57      6.24 o 
   3  18   0       31.33       21.88      2.71 o 
   4  18   0     1216.51     1209.68     12.95 o 
   5  18   0     1181.97     1176.86     15.47 o 
   6  18   0      107.59      107.57      5.03 o 
   7  18   0       20.92       28.02      3.41 o 
   8  18   0     1197.49     1185.61     15.74 o 
   9  18   0     1495.98     1560.60     19.43 o 
  10  18   0      486.31      476.11      9.59 o 
  11  18   0      651.14      655.91     11.89 o 
  12  18   0       27.14       19.27      3.68 o 
  13  18   0        2.02        0.34      2.99 o 
  14  18   0       33.39       22.33      3.88 o 
  15  18   0      352.14      356.86     10.61 o 
  16  18   0       31.48       30.15      4.84 o 
  17  18   0      551.36      577.49     15.50 o 
  18  18   0      388.86      407.88     19.91 o 
   1  19   0      232.93      251.59      6.29 o 
   2  19   0      227.35      227.39      6.09 o 
   3  19   0        0.73        4.87      2.42 o 
   4  19   0     1040.05     1065.91     14.76 o 
   5  19   0      554.09      485.74      9.46 o 
   6  19   0      351.92      365.89      8.52 o 
   7  19   0     1885.53     1832.49     26.24 o 
   8  19   0        0.64        3.62      2.92 o 
   9  19   0       37.65       29.08      3.83 o 
  10  19   0      203.59      220.12      7.77 o 
  11  19   0        1.06        1.11      3.06 o 
  12  19   0        5.93        1.83      3.18 o 
  13  19   0        0.00       -3.00      3.00 o 
  14  19   0        4.81        7.02      3.70 o 
  15  19   0        0.00       -2.13      3.50 o 
  16  19   0      206.63      196.18      9.06 o 
  17  19   0       35.17       35.98      5.43 o 
  18  19   0       29.41       17.70      5.29 o 
  19  19   0      539.39      554.94     23.83 o 
   0  20   0      459.56      450.44     11.75 o 
   1  20   0       56.10       59.47      3.90 o 
   2  20   0      339.02      383.80      7.87 o 
   3  20   0      791.10      872.76     12.89 o 
   4  20   0      325.36      334.63      8.44 o 
   5  20   0      470.89      498.87      9.83 o 
   6  20   0       41.27       45.87      4.22 o 
   7  20   0      435.86      459.90      9.93 o 
   8  20   0       23.09       24.97      3.80 o 
   9  20   0      369.08      353.03      9.71 o 
  10  20   0       29.31       23.19      3.79 o 
  11  20   0        3.91        1.51      3.22 o 
  12  20   0      115.44      113.80      6.75 o 
  13  20   0        0.57       -1.61      3.44 o 
  14  20   0       29.62       23.93      4.49 o 
  15  20   0      567.72      555.52     13.25 o 
  16  20   0       62.33       61.14      6.24 o 
  17  20   0       27.70       23.01      4.98 o 
  18  20   0       59.38       72.23      7.67 o 
  19  20   0       48.11       44.80      6.75 o 
  20  20   0      144.34      163.80     18.12 o 
   1  21   0       14.82       11.56      3.02 o 
   2  21   0      105.74      134.23      6.18 o 
   3  21   0     2044.77     1966.43     23.38 o 
   4  21   0       29.31       25.74      3.67 o 
   5  21   0      814.05      742.44     12.46 o 
   6  21   0       65.86       57.64      4.70 o 
   7  21   0       47.60       37.48      4.30 o 
   8  21   0      144.37      155.64      6.94 o 
   9  21   0      219.76      236.32      8.47 o 
  10  21   0      145.67      155.44      7.10 o 
  11  21   0        0.08        2.34      3.57 o 
  12  21   0      349.50      378.37     12.22 o 
  13  21   0       88.99       98.18      6.68 o 
  14  21   0       24.34       25.22      4.82 o 
  15  21   0        6.56       11.01      4.37 o 
  16  21   0       40.82       35.54      5.54 o 
  17  21   0      127.11      115.94      8.61 o 
  18  21   0      690.18      720.37     20.21 o 
  19  21   0       60.06       85.42     10.05 o 
  20  21   0        3.89        5.87      6.59 o 
   0  22   0      184.24      183.02     10.35 o 
   1  22   0      625.47      616.97     11.95 o 
   2  22   0       10.07        9.26      3.81 o 
   3  22   0      120.14      114.26      6.11 o 
   4  22   0      617.27      631.82     11.64 o 
   5  22   0      306.01      334.81      9.13 o 
   6  22   0       35.52       35.23      4.28 o 
   7  22   0      140.22      135.27      6.81 o 
   8  22   0     1452.65     1466.69     20.22 o 
   9  22   0        4.23        5.88      3.56 o 
  10  22   0      370.61      388.79     10.58 o 
  11  22   0      188.42      195.92      8.96 o 
  12  22   0       41.35       37.00      5.17 o 
  13  22   0      279.35      284.18     11.50 o 
  14  22   0       34.48       30.62      5.33 o 
  15  22   0       73.40       73.14      6.85 o 
  16  22   0        2.44       11.93      4.90 o 
  17  22   0        0.44        5.61      5.02 o 
  18  22   0        5.44        2.73      6.18 o 
  19  22   0        4.17        5.72      7.15 o 
   1  23   0      194.08      203.93     13.35 o 
   2  23   0      750.74      788.72     15.03 o 
   3  23   0      100.94      117.46      6.61 o 
   4  23   0      189.97      207.00      8.49 o 
   5  23   0      480.99      464.86     11.71 o 
   6  23   0       41.79       47.27      4.79 o 
   7  23   0        6.42        6.95      3.53 o 
   8  23   0       93.45       91.68      6.01 o 
   9  23   0       26.95       29.38      4.55 o 
  10  23   0       40.04       39.37      5.03 o 
  11  23   0       36.07       38.80      5.20 o 
  12  23   0      703.10      743.81     15.93 o 
  13  23   0      115.82      102.15      7.69 o 
  14  23   0      114.53      125.58      8.38 o 
  15  23   0      185.26      216.76     10.84 o 
  16  23   0      693.44      737.59     18.22 o 
  17  23   0       13.93       15.86      6.61 o 
  18  23   0      117.89      127.37     14.78 o 
   0  24   0       18.71       14.20      7.13 o 
   1  24   0      156.78      189.69      9.73 o 
   2  24   0      100.91      102.26      7.65 o 
   3  24   0       10.32        0.65      3.61 o 
   4  24   0      115.09      132.63      7.19 o 
   5  24   0        0.02       -0.56      3.59 o 
   6  24   0        0.33       -0.12      3.79 o 
   7  24   0       21.25       18.63      4.35 o 
   8  24   0        1.30       -2.40      3.59 o 
   9  24   0       57.63       48.85      5.32 o 
  10  24   0        3.52        1.77      3.82 o 
  11  24   0       17.66       12.47      4.93 o 
  12  24   0        8.12        7.41      4.68 o 
  13  24   0       18.86       18.29      5.32 o 
  14  24   0      253.30      260.19     12.23 o 
  15  24   0      139.89      123.31      8.72 o 
  16  24   0      118.68      113.54     10.61 o 
   1  25   0       40.62       39.98      5.91 o 
   2  25   0       43.90       38.12      5.73 o 
   3  25   0      166.77      177.63      9.34 o 
   4  25   0       15.03       19.27      4.46 o 
   5  25   0      150.65      164.80      8.57 o 
   6  25   0        3.01        0.19      4.04 o 
   7  25   0       17.06       17.87      4.72 o 
   8  25   0        2.61        0.46      4.16 o 
   9  25   0       81.61       69.99      6.32 o 
  10  25   0      127.92      121.97      8.29 o 
  11  25   0       17.10        9.74      5.17 o 
  12  25   0      405.81      426.42     14.95 o 
  13  25   0      307.25      333.83     15.46 o 
  14  25   0      567.16      598.03     20.04 o 
  15  25   0        3.68        0.23      6.68 o 
   0  26   0      108.81       98.54     12.27 o 
   1  26   0      582.33      587.15     17.87 o 
   2  26   0      134.38      146.01      8.81 o 
   3  26   0       41.01       29.42      5.58 o 
   4  26   0       28.14       35.84      5.84 o 
   5  26   0       11.44        6.09      4.71 o 
   6  26   0       13.03       12.49      4.78 o 
   7  26   0        0.81       -1.75      4.17 o 
   8  26   0      346.30      382.59     13.19 o 
   9  26   0      125.07      126.13      8.64 o 
  10  26   0       79.54       68.87      7.53 o 
  11  26   0      440.36      457.72     21.13 o 
  12  26   0      270.24      255.89     12.58 o 
  13  26   0       57.08       51.81      8.50 o 
   1  27   0        2.91        0.44      5.02 o 
   2  27   0        6.36        8.22      5.42 o 
   3  27   0       24.35       22.81      5.68 o 
   4  27   0       60.11       59.82      6.83 o 
   5  27   0        3.61        1.52      5.04 o 
   6  27   0       46.46       56.24      7.68 o 
   7  27   0        0.54        3.36      4.83 o 
   8  27   0       60.39       73.34      7.33 o 
   9  27   0      106.36       96.68      8.43 o 
  10  27   0       14.66       18.27      6.31 o 
  11  27   0       10.16        5.40      6.46 o 
   0  28   0        0.12       -2.45      7.76 o 
   1  28   0       12.37        2.21      5.48 o 
   2  28   0      213.93      239.71     12.50 o 
   3  28   0       62.33       66.55      7.94 o 
   4  28   0       30.05       23.35      6.77 o 
   5  28   0       11.94       -3.18      5.58 o 
   6  28   0        8.46        4.34      5.77 o 
   7  28   0      133.00      123.82     10.81 o 
   8  28   0       60.05       70.40     10.35 o 
   1  29   0        0.91        0.79      5.66 o 
   2  29   0       90.57       80.14      8.48 o 
   3  29   0       28.59       31.75      9.65 o 
   4  29   0        3.96       -2.10     10.09 o 
   0   1   1     2084.08     2054.57     18.33 o 
  -1   2   1     1640.16     1680.80     11.81 o 
   0   2   1     4240.13     4261.48     33.94 o 
   1   2   1     1672.09     1719.18     12.97 o 
  -2   3   1     7639.82     7993.78     48.55 o 
  -1   3   1     3243.53     3151.39     20.57 o 
   0   3   1        1.42        1.86      0.58 o 
   1   3   1     3247.44     3141.94     22.18 o 
   2   3   1     7466.44     7759.26     51.93 o 
  -3   4   1    33353.50    33180.28    205.48 o 
  -2   4   1    29848.63    30196.01    178.91 o 
  -1   4   1     8980.04     9162.13     55.33 o 
   0   4   1    12139.85    12691.78     79.97 o 
   1   4   1     9109.75     9283.78     61.92 o 
   2   4   1    29911.11    30495.14    202.51 o 
   3   4   1    33270.30    33451.16    211.23 o 
  -4   5   1     4183.86     4329.00     30.44 o 
  -3   5   1    26388.21    26983.38    167.02 o 
  -2   5   1    21689.47    22353.70    141.05 o 
  -1   5   1      762.78      697.24      5.78 o 
   0   5   1     1277.91     1487.41     10.69 o 
   1   5   1      760.34      689.73      6.19 o 
   2   5   1    21539.26    22199.70    150.04 o 
   3   5   1    26588.35    27650.68    190.05 o 
   4   5   1     4269.47     4480.12     31.06 o 
  -5   6   1     1009.35     1088.90      9.45 o 
  -4   6   1     2640.60     2939.71     19.83 o 
  -3   6   1     5134.26     5209.62     33.67 o 
  -2   6   1     1081.26     1132.17      8.37 o 
  -1   6   1     3525.40     3517.13     23.38 o 
   0   6   1       10.05       26.83      1.18 o 
   1   6   1     3555.55     3556.72     24.25 o 
   2   6   1     1054.68     1116.80     10.39 o 
   3   6   1     5017.89     5155.42     36.15 o 
   4   6   1     2653.17     3018.38     23.31 o 
   5   6   1      981.17     1060.06     12.83 o 
  -6   7   1      762.10      863.60      9.21 o 
  -5   7   1      506.64      571.25      5.98 o 
  -4   7   1     1633.81     1608.38     11.60 o 
  -3   7   1     5131.22     5314.49     35.59 o 
  -2   7   1     1461.39     1456.07     10.77 o 
  -1   7   1     2236.87     2215.32     15.76 o 
   0   7   1      416.12      364.87      4.02 o 
   1   7   1     2217.42     2209.37     16.21 o 
   2   7   1     1418.38     1432.86     11.67 o 
   3   7   1     5181.35     5382.49     38.44 o 
   4   7   1     1605.86     1584.02     12.27 o 
   5   7   1      517.90      586.94      6.29 o 
   6   7   1      759.21      868.05      9.13 o 
  -7   8   1      730.88      810.99      8.20 o 
  -6   8   1     3248.87     3397.40     24.73 o 
  -5   8   1      581.99      644.86      6.31 o 
  -4   8   1     1537.87     1654.26     12.22 o 
  -3   8   1     2065.82     2123.94     14.58 o 
  -2   8   1     3160.19     3380.47     22.37 o 
  -1   8   1     2828.90     2916.51     20.12 o 
   0   8   1       65.99       50.20      1.67 o 
   1   8   1     2802.26     2904.24     21.55 o 
   2   8   1     3148.47     3376.08     26.07 o 
   3   8   1     2058.72     2115.79     14.69 o 
   4   8   1     1497.32     1612.63     12.47 o 
   5   8   1      574.00      642.28      6.25 o 
   6   8   1     3267.88     3365.26     25.50 o 
   7   8   1      764.85      803.19      9.77 o 
  -8   9   1     3351.30     3674.32     28.13 o 
  -7   9   1      700.49      673.63      7.38 o 
  -6   9   1      571.11      640.17      6.34 o 
  -5   9   1     3851.82     4162.72     27.70 o 
  -4   9   1     4134.40     4204.34     28.89 o 
  -3   9   1      917.34      915.10      8.06 o 
  -2   9   1      827.66      964.81      8.80 o 
  -1   9   1      801.70      810.19      7.23 o 
   0   9   1      434.50      386.68      4.66 o 
   1   9   1      791.36      790.08      7.30 o 
   2   9   1      790.95      888.67      7.98 o 
   3   9   1      929.08      916.81      7.94 o 
   4   9   1     4146.26     4306.68     28.79 o 
   5   9   1     3809.65     4127.16     28.81 o 
   6   9   1      559.29      624.04      6.89 o 
   7   9   1      691.26      646.56      8.04 o 
   8   9   1     3415.41     3720.14     31.26 o 
  -9  10   1     2794.18     2743.21     23.34 o 
  -8  10   1     1137.08     1179.57     10.91 o 
  -7  10   1      405.09      391.66      5.05 o 
  -6  10   1     4069.18     4358.00     29.27 o 
  -5  10   1      777.01      732.12      7.11 o 
  -4  10   1     5890.98     6103.75     40.38 o 
  -3  10   1      951.27      876.23      7.62 o 
  -2  10   1     2075.20     2154.61     15.14 o 
  -1  10   1     1501.92     1553.88     11.39 o 
   0  10   1      870.54      935.64      8.04 o 
   1  10   1     1492.96     1567.36     12.12 o 
   2  10   1     2042.93     2120.63     15.46 o 
   3  10   1      931.83      862.44      7.66 o 
   4  10   1     5942.69     6144.42     39.40 o 
   5  10   1      774.37      737.37      7.16 o 
   6  10   1     4100.57     4357.96     30.59 o 
   7  10   1      387.98      377.66      5.26 o 
   8  10   1     1160.19     1188.29     15.76 o 
   9  10   1     2765.67     2794.41     25.33 o 
 -10  11   1      551.77      600.54      8.35 o 
  -9  11   1      681.37      705.02      8.05 o 
  -8  11   1      473.75      424.81      5.78 o 
  -7  11   1      902.81      875.20      9.86 o 
  -6  11   1      345.87      419.56      5.20 o 
  -5  11   1     3231.03     3186.16     23.82 o 
  -4  11   1      157.48      181.17      3.13 o 
  -3  11   1     2648.82     2629.28     17.94 o 
  -2  11   1      651.62      744.42      6.82 o 
  -1  11   1      186.30      208.74      3.31 o 
   0  11   1      287.14      328.55      4.30 o 
   1  11   1      191.47      209.78      3.51 o 
   2  11   1      637.57      712.78      7.33 o 
   3  11   1     2659.70     2642.06     18.40 o 
   4  11   1      147.75      161.93      3.21 o 
   5  11   1     3299.43     3315.50     21.87 o 
   6  11   1      347.82      429.97      5.54 o 
   7  11   1      878.52      854.76      9.01 o 
   8  11   1      464.83      426.47      7.76 o 
   9  11   1      663.20      677.27     10.28 o 
  10  11   1      549.28      604.62      9.80 o 
 -11  12   1     1811.68     1777.78     17.27 o 
 -10  12   1       86.60      101.93      4.54 o 
  -9  12   1     2019.51     2041.90     18.70 o 
  -8  12   1       33.97       39.45      2.39 o 
  -7  12   1     1157.85     1160.67     11.03 o 
  -6  12   1        3.39        6.56      1.31 o 
  -5  12   1       75.50       89.07      2.88 o 
  -4  12   1       41.89       67.64      2.24 o 
  -3  12   1       32.30       41.60      1.78 o 
  -2  12   1      523.97      586.94      6.13 o 
  -1  12   1     2621.06     2745.02     19.01 o 
   0  12   1       20.75       28.90      1.70 o 
   1  12   1     2591.83     2710.74     19.16 o 
   2  12   1      525.28      591.26      6.28 o 
   3  12   1       32.06       45.05      2.10 o 
   4  12   1       35.53       64.57      2.29 o 
   5  12   1       74.41       89.72      2.66 o 
   6  12   1        1.36        4.85      1.30 o 
   7  12   1     1137.99     1135.63     12.27 o 
   8  12   1       31.19       30.75      2.65 o 
   9  12   1     2000.00     2007.44     22.57 o 
  10  12   1       86.10       92.55      4.88 o 
  11  12   1     1836.75     1794.44     20.29 o 
 -12  13   1      722.56      771.11     11.93 o 
 -11  13   1     1861.37     1876.61     19.56 o 
 -10  13   1      108.64      116.60      4.25 o 
  -9  13   1      650.44      674.30     10.63 o 
  -8  13   1      320.89      298.60      5.42 o 
  -7  13   1     1008.17     1036.71     10.34 o 
  -6  13   1      693.74      745.86      8.08 o 
  -5  13   1      169.18      171.57      3.87 o 
  -4  13   1     2535.63     2609.78     19.57 o 
  -3  13   1      111.28      109.28      2.85 o 
  -2  13   1      799.45      849.51      8.01 o 
  -1  13   1       22.24       44.30      2.06 o 
   0  13   1     3965.80     4343.25     29.49 o 
   1  13   1       24.07       46.11      2.18 o 
   2  13   1      832.48      891.13      8.51 o 
   3  13   1      115.17      110.59      3.11 o 
   4  13   1     2480.80     2525.51     19.52 o 
   5  13   1      173.75      173.60      3.66 o 
   6  13   1      753.53      826.49      8.07 o 
   7  13   1      991.27     1001.75     10.91 o 
   8  13   1      326.62      303.03      6.31 o 
   9  13   1      634.55      653.53     10.38 o 
  10  13   1      103.03      104.38      4.48 o 
  11  13   1     1888.30     1899.13     27.70 o 
  12  13   1      727.35      759.17     11.57 o 
 -13  14   1      222.22      208.64      7.06 o 
 -12  14   1      586.97      580.19     10.28 o 
 -11  14   1      688.76      695.57     11.85 o 
 -10  14   1     1889.84     1843.18     19.29 o 
  -9  14   1      142.08      133.92      4.44 o 
  -8  14   1     1248.15     1270.97     12.98 o 
  -7  14   1      117.10      130.56      4.13 o 
  -6  14   1       12.37       11.48      1.77 o 
  -5  14   1      282.13      308.37      5.08 o 
  -4  14   1       60.18       58.81      2.65 o 
  -3  14   1      942.54      971.22      9.04 o 
  -2  14   1      991.47     1117.26     10.38 o 
  -1  14   1       21.72       29.37      1.97 o 
   0  14   1      528.84      572.54      6.70 o 
   1  14   1       21.58       32.38      2.04 o 
   2  14   1     1014.34     1124.34     10.30 o 
   3  14   1      921.25      948.74      9.56 o 
   4  14   1       57.30       51.77      2.59 o 
   5  14   1      271.16      294.08      5.18 o 
   6  14   1       14.20       14.67      2.35 o 
   7  14   1      124.42      135.83      4.69 o 
   8  14   1     1268.22     1266.54     14.61 o 
   9  14   1      138.76      134.88      5.02 o 
  10  14   1     1843.71     1784.00     20.01 o 
  11  14   1      687.66      681.29     10.97 o 
  12  14   1      592.23      550.37     10.90 o 
  13  14   1      233.89      212.28      7.53 o 
 -14  15   1       43.15       40.64      3.79 o 
 -13  15   1     1023.99     1018.62     14.79 o 
 -12  15   1       12.01        9.20      2.84 o 
 -11  15   1      384.04      375.99      7.97 o 
 -10  15   1      147.15      129.05      5.23 o 
  -9  15   1      578.28      562.64      9.06 o 
  -8  15   1      207.74      235.03      5.53 o 
  -7  15   1       63.85       60.08      3.07 o 
  -6  15   1     2562.83     2629.40     22.37 o 
  -5  15   1     1311.97     1355.15     13.95 o 
  -4  15   1      765.22      794.38      9.47 o 
  -3  15   1      203.89      218.38      4.80 o 
  -2  15   1      135.30      136.68      4.02 o 
  -1  15   1      264.12      260.35      6.06 o 
   0  15   1       46.54       50.26      2.68 o 
   1  15   1      279.26      280.54      5.08 o 
   2  15   1      126.16      126.12      3.73 o 
   3  15   1      190.79      199.93      4.48 o 
   4  15   1      737.64      749.07      8.68 o 
   5  15   1     1300.71     1333.09     12.86 o 
   6  15   1     2591.72     2654.86     22.93 o 
   7  15   1       65.01       57.64      3.39 o 
   8  15   1      219.63      234.68      6.11 o 
   9  15   1      580.73      566.94      9.56 o 
  10  15   1      147.07      125.19      5.36 o 
  11  15   1      360.76      361.06      8.09 o 
  12  15   1       13.30        9.98      2.82 o 
  13  15   1     1003.81      990.12     18.32 o 
  14  15   1       40.13       38.47      4.11 o 
 -15  16   1      180.49      179.76      7.57 o 
 -14  16   1      206.10      184.17      9.58 o 
 -13  16   1      216.74      245.21      7.85 o 
 -12  16   1      517.31      524.43     10.21 o 
 -11  16   1       59.62       50.38      3.84 o 
 -10  16   1      416.14      401.26      8.09 o 
  -9  16   1       36.96       50.08      3.69 o 
  -8  16   1      267.44      275.98      7.06 o 
  -7  16   1      170.98      165.25      5.44 o 
  -6  16   1       84.37       84.69      3.86 o 
  -5  16   1      330.05      341.96      6.34 o 
  -4  16   1      336.11      353.14      6.17 o 
  -3  16   1      445.38      450.91      7.08 o 
  -2  16   1      632.43      647.24      8.84 o 
  -1  16   1       27.21       32.99      2.44 o 
   0  16   1       14.04       11.23      1.96 o 
   1  16   1       28.95       34.13      2.51 o 
   2  16   1      649.91      667.94      8.41 o 
   3  16   1      453.68      470.66      7.08 o 
   4  16   1      332.80      358.94      6.43 o 
   5  16   1      318.95      335.56      6.53 o 
   6  16   1       85.83       79.32      3.97 o 
   7  16   1      176.01      170.90      5.46 o 
   8  16   1      257.73      270.04      7.15 o 
   9  16   1       36.59       44.74      3.76 o 
  10  16   1      419.73      393.72      8.79 o 
  11  16   1       60.75       54.55      4.27 o 
  12  16   1      518.99      492.77     10.13 o 
  13  16   1      225.20      246.96      8.53 o 
  14  16   1      196.87      191.37      7.75 o 
  15  16   1      180.92      183.50      8.00 o 
 -16  17   1       18.61       11.88      3.69 o 
 -15  17   1      130.83      126.76      6.66 o 
 -14  17   1      164.99      143.18      7.26 o 
 -13  17   1      129.36      125.05      6.42 o 
 -12  17   1      269.62      253.12      8.51 o 
 -11  17   1      606.76      620.88     12.12 o 
 -10  17   1      384.89      357.40      8.34 o 
  -9  17   1      214.57      194.40      7.07 o 
  -8  17   1      268.53      260.18      7.14 o 
  -7  17   1      219.40      228.34      6.32 o 
  -6  17   1     1136.60     1090.78     12.92 o 
  -5  17   1      184.59      173.30      5.42 o 
  -4  17   1      274.05      286.13      6.39 o 
  -3  17   1     1434.36     1430.96     14.29 o 
  -2  17   1     1023.76     1036.49     11.86 o 
  -1  17   1     2000.97     1994.81     18.52 o 
   0  17   1     1857.66     1809.45     16.64 o 
   1  17   1     1991.93     1997.06     17.91 o 
   2  17   1     1033.49     1047.81     11.70 o 
   3  17   1     1475.46     1446.75     14.55 o 
   4  17   1      270.59      289.66      7.44 o 
   5  17   1      193.19      187.70      5.95 o 
   6  17   1     1137.84     1099.47     16.21 o 
   7  17   1      224.19      226.12      6.91 o 
   8  17   1      274.02      248.28      8.01 o 
   9  17   1      196.97      184.08      6.53 o 
  10  17   1      403.82      386.68      8.89 o 
  11  17   1      618.74      635.75     11.58 o 
  12  17   1      273.44      261.39      8.50 o 
  13  17   1      131.63      129.20      6.56 o 
  14  17   1      157.59      139.05      6.92 o 
  15  17   1      134.78      134.13      7.24 o 
  16  17   1       21.54       21.67      4.28 o 
 -17  18   1        8.54        7.19      4.02 o 
 -16  18   1      464.03      447.12     12.29 o 
 -15  18   1      228.24      217.71      9.59 o 
 -14  18   1      121.45      114.89      6.79 o 
 -13  18   1      220.05      226.89      8.91 o 
 -12  18   1      130.38      121.91      6.49 o 
 -11  18   1       59.79       63.99      4.74 o 
 -10  18   1      310.25      312.35      8.35 o 
  -9  18   1       31.65       33.92      3.62 o 
  -8  18   1      458.25      420.55      8.81 o 
  -7  18   1       73.44       74.59      4.39 o 
  -6  18   1      328.65      345.17      7.96 o 
  -5  18   1      334.75      378.24      8.55 o 
  -4  18   1      120.07      123.41      4.81 o 
  -3  18   1      544.05      525.12      8.38 o 
  -2  18   1      845.74      836.76     10.84 o 
  -1  18   1     1174.60     1133.43     12.79 o 
   0  18   1      698.38      718.42      9.89 o 
   1  18   1     1178.19     1133.34     12.62 o 
   2  18   1      840.75      813.76     10.53 o 
   3  18   1      557.13      535.92      8.89 o 
   4  18   1      125.22      111.41      5.02 o 
   5  18   1      329.19      358.31      7.70 o 
   6  18   1      327.41      360.23      8.25 o 
   7  18   1       71.78       75.99      4.66 o 
   8  18   1      451.40      406.28      9.22 o 
   9  18   1       34.41       39.40      3.96 o 
  10  18   1      300.62      303.19      8.92 o 
  11  18   1       56.99       59.25      4.93 o 
  12  18   1      134.71      125.60      6.47 o 
  13  18   1      217.75      224.24      8.91 o 
  14  18   1      110.92      101.64      6.79 o 
  15  18   1      218.71      216.60      9.53 o 
  16  18   1      473.21      440.52     12.54 o 
  17  18   1        9.17        3.90      3.81 o 
 -18  19   1        3.26        0.87      4.30 o 
 -17  19   1       12.77       13.01      4.37 o 
 -16  19   1        1.76        1.85      3.86 o 
 -15  19   1       50.33       49.50      5.44 o 
 -14  19   1      298.83      307.72     10.76 o 
 -13  19   1      279.53      278.86     10.15 o 
 -12  19   1      270.40      271.98      9.67 o 
 -11  19   1      441.59      417.68     10.49 o 
 -10  19   1      253.24      254.40      8.05 o 
  -9  19   1       36.81       33.82      3.83 o 
  -8  19   1      146.24      127.81      5.88 o 
  -7  19   1      158.44      144.06      6.10 o 
  -6  19   1      291.28      308.17      7.89 o 
  -5  19   1      779.25      767.26     12.19 o 
  -4  19   1      756.45      774.94     10.62 o 
  -3  19   1      275.50      259.37      6.74 o 
  -2  19   1      185.02      198.28      6.13 o 
  -1  19   1       28.70       33.49      3.10 o 
   0  19   1       22.28       27.46      3.03 o 
   1  19   1       29.27       34.37      3.12 o 
   2  19   1      172.56      174.88      5.90 o 
   3  19   1      268.64      264.89      7.32 o 
   4  19   1      745.03      750.41     11.71 o 
   5  19   1      777.54      765.05     12.15 o 
   6  19   1      283.90      283.56      7.98 o 
   7  19   1      155.34      130.58      5.86 o 
   8  19   1      143.20      135.50      6.29 o 
   9  19   1       36.48       39.37      4.20 o 
  10  19   1      257.36      262.10      8.85 o 
  11  19   1      451.49      447.40     11.53 o 
  12  19   1      275.76      279.55     10.31 o 
  13  19   1      288.13      304.03     10.61 o 
  14  19   1      306.30      303.53     11.78 o 
  15  19   1       50.60       49.52      5.65 o 
  16  19   1        1.59       -2.48      3.82 o 
  17  19   1       12.56        7.54      4.34 o 
  18  19   1        3.15        3.05      4.12 o 
 -19  20   1        0.38        8.24      5.28 o 
 -18  20   1       13.00        6.72      5.00 o 
 -17  20   1      413.09      426.73     14.92 o 
 -16  20   1       39.64       18.88      4.91 o 
 -15  20   1      136.02      138.30      7.85 o 
 -14  20   1      169.23      168.36      8.50 o 
 -13  20   1      176.69      175.16      8.52 o 
 -12  20   1      244.51      246.85      9.66 o 
 -11  20   1      107.03      100.61      6.49 o 
 -10  20   1       91.29      100.10      5.59 o 
  -9  20   1      422.07      421.20      9.80 o 
  -8  20   1      479.12      478.85     10.88 o 
  -7  20   1      166.49      164.45      6.89 o 
  -6  20   1      326.21      328.59      8.79 o 
  -5  20   1      108.08      119.69      5.71 o 
  -4  20   1      196.06      204.72      6.65 o 
  -3  20   1        5.84        5.29      2.60 o 
  -2  20   1       98.91      103.21      5.03 o 
  -1  20   1      271.07      270.56      7.34 o 
   0  20   1       34.09       29.81      3.35 o 
   1  20   1      256.71      269.87      7.51 o 
   2  20   1       99.25       94.04      4.98 o 
   3  20   1        7.20        9.79      3.00 o 
   4  20   1      200.06      193.86      7.19 o 
   5  20   1      105.91      118.21      5.73 o 
   6  20   1      327.41      342.41      8.92 o 
   7  20   1      173.52      185.32      7.28 o 
   8  20   1      475.01      463.07     10.37 o 
   9  20   1      427.13      440.79     10.21 o 
  10  20   1       90.42       97.71      6.13 o 
  11  20   1      110.29      125.23      6.84 o 
  12  20   1      248.92      233.16      9.41 o 
  13  20   1      177.95      179.44      8.76 o 
  14  20   1      166.52      179.96      9.87 o 
  15  20   1      137.63      129.84      8.18 o 
  16  20   1       42.88       33.17      5.40 o 
  17  20   1      405.61      390.65     13.77 o 
  18  20   1       12.62        6.11      4.44 o 
  19  20   1        0.52       -0.73      4.44 o 
 -20  21   1       56.46       68.48     15.71 o 
 -19  21   1       57.42       54.50     10.11 o 
 -18  21   1      110.97       91.99      8.73 o 
 -17  21   1       53.97       45.99      6.17 o 
 -16  21   1       49.86       50.65      6.20 o 
 -15  21   1      189.54      190.97      9.64 o 
 -14  21   1       73.68       75.72      6.61 o 
 -13  21   1      136.99      161.59      8.70 o 
 -12  21   1      323.99      328.75     11.69 o 
 -11  21   1      595.36      600.16     14.13 o 
 -10  21   1      415.82      435.83     11.02 o 
  -9  21   1      461.34      464.37     10.68 o 
  -8  21   1      256.32      236.37      8.47 o 
  -7  21   1      547.37      561.78     11.82 o 
  -6  21   1       51.03       52.63      4.84 o 
  -5  21   1      654.30      673.06     12.69 o 
  -4  21   1       91.38       82.90      5.25 o 
  -3  21   1      112.12      115.05      5.45 o 
  -2  21   1      128.76      130.01      5.54 o 
  -1  21   1       50.97       53.19      4.38 o 
   0  21   1     2014.06     2001.25     23.57 o 
   1  21   1       56.69       62.48      4.47 o 
   2  21   1      134.83      119.63      5.91 o 
   3  21   1      115.49      125.01      6.58 o 
   4  21   1       91.25       86.27      5.12 o 
   5  21   1      625.95      613.67     11.44 o 
   6  21   1       49.43       47.96      4.41 o 
   7  21   1      571.65      591.37     12.06 o 
   8  21   1      260.52      259.82      8.85 o 
   9  21   1      472.71      471.57     11.30 o 
  10  21   1      400.75      421.74     11.08 o 
  11  21   1      593.76      616.68     13.51 o 
  12  21   1      318.10      327.96     10.93 o 
  13  21   1      131.10      133.74      8.01 o 
  14  21   1       72.57       62.53      6.29 o 
  15  21   1      190.51      202.07     13.19 o 
  16  21   1       49.87       50.89      6.18 o 
  17  21   1       57.61       58.72      6.66 o 
  18  21   1      108.10      116.83      8.51 o 
  19  21   1       56.44       65.57      9.18 o 
  20  21   1       54.83       73.14     11.37 o 
 -19  22   1       96.48      122.89     14.32 o 
 -18  22   1       41.19       47.48      8.99 o 
 -17  22   1      101.98       89.62      8.27 o 
 -16  22   1      242.79      245.36     11.78 o 
 -15  22   1      147.05      168.28      9.86 o 
 -14  22   1      514.86      506.68     16.87 o 
 -13  22   1      160.05      170.49      9.64 o 
 -12  22   1       66.72       47.42      6.01 o 
 -11  22   1       17.66       17.30      4.80 o 
 -10  22   1      150.26      155.64      8.09 o 
  -9  22   1      844.49      894.31     19.50 o 
  -8  22   1      180.96      191.58      9.88 o 
  -7  22   1       28.72       35.01      4.62 o 
  -6  22   1      375.45      397.10     10.34 o 
  -5  22   1      343.31      342.43      9.81 o 
  -4  22   1       10.56        8.11      3.45 o 
  -3  22   1      208.65      190.24      7.51 o 
  -2  22   1      580.89      591.19     11.02 o 
  -1  22   1        8.48        6.87      3.41 o 
   0  22   1       51.36       65.59      5.01 o 
   1  22   1        8.49        7.96      3.56 o 
   2  22   1      584.15      595.70     12.31 o 
   3  22   1      207.83      199.24      8.17 o 
   4  22   1       11.79       10.80      3.63 o 
   5  22   1      349.14      347.33      9.47 o 
   6  22   1      375.39      388.04      9.83 o 
   7  22   1       27.35       36.30      4.50 o 
   8  22   1      179.81      182.68      8.10 o 
   9  22   1      826.23      853.08     15.58 o 
  10  22   1      148.63      145.37      7.48 o 
  11  22   1       15.29        9.55      4.19 o 
  12  22   1       66.77       67.98      6.38 o 
  13  22   1      155.63      182.48      9.40 o 
  14  22   1      506.99      529.31     14.67 o 
  15  22   1      150.21      164.28      9.33 o 
  16  22   1      245.35      257.49     11.57 o 
  17  22   1      100.65       85.49      7.65 o 
  18  22   1       38.25       26.51      7.98 o 
  19  22   1      101.77       97.91     12.38 o 
 -17  23   1      273.99      284.84     15.27 o 
 -16  23   1       36.44       23.61      6.03 o 
 -15  23   1       31.14       30.44      6.12 o 
 -14  23   1        7.85        1.58      4.86 o 
 -13  23   1      132.39      157.20      9.53 o 
 -12  23   1       27.46       19.31      5.32 o 
 -11  23   1       29.92       26.86      5.40 o 
 -10  23   1       32.89       16.48      4.76 o 
  -9  23   1      386.11      381.18     11.61 o 
  -8  23   1       32.30       27.35      4.84 o 
  -7  23   1        7.22        3.54      3.72 o 
  -6  23   1      739.44      742.31     19.45 o 
  -5  23   1      371.49      386.21     10.77 o 
  -4  23   1      113.64      105.52      6.20 o 
  -3  23   1      188.91      200.46      8.72 o 
  -2  23   1      506.29      515.02     12.10 o 
  -1  23   1       67.56       78.79      5.88 o 
   0  23   1        9.75        7.99      3.79 o 
   1  23   1       70.76       68.52      5.92 o 
   2  23   1      505.98      509.00     12.48 o 
   3  23   1      196.80      197.35      8.37 o 
   4  23   1      113.31      115.80      6.56 o 
   5  23   1      362.27      377.75     10.86 o 
   6  23   1      716.92      695.86     14.12 o 
   7  23   1        9.63        5.16      3.76 o 
   8  23   1       28.85       24.76      4.58 o 
   9  23   1      377.75      384.46     11.36 o 
  10  23   1       34.46       35.55      4.91 o 
  11  23   1       29.17       31.04      5.12 o 
  12  23   1       28.11       26.24      5.23 o 
  13  23   1      136.47      149.11      9.02 o 
  14  23   1        8.20        1.40      4.50 o 
  15  23   1       33.36       29.79      5.72 o 
  16  23   1       34.88       29.75      5.91 o 
  17  23   1      270.10      265.55     13.53 o 
 -16  24   1      199.68      186.08     12.69 o 
 -15  24   1       52.63       67.32      8.14 o 
 -14  24   1      426.29      432.66     20.80 o 
 -13  24   1      149.93      166.99     10.09 o 
 -12  24   1       39.61       35.02      6.24 o 
 -11  24   1       83.52       86.38      7.71 o 
 -10  24   1      536.90      552.56     14.51 o 
  -9  24   1       53.16       60.66      6.05 o 
  -8  24   1      105.84      124.34      7.61 o 
  -7  24   1      311.54      305.45     11.16 o 
  -6  24   1       82.66       88.07      6.37 o 
  -5  24   1      318.85      314.70     10.90 o 
  -4  24   1       32.56       28.46      5.10 o 
  -3  24   1       30.99       23.34      4.67 o 
  -2  24   1       35.17       28.94      4.77 o 
  -1  24   1        2.18       -1.31      3.90 o 
   0  24   1       53.18       40.86      5.86 o 
   1  24   1        1.92       -0.45      3.95 o 
   2  24   1       37.72       33.02      5.15 o 
   3  24   1       30.86       28.43      5.03 o 
   4  24   1       31.75       34.51      5.03 o 
   5  24   1      326.03      309.63     10.53 o 
   6  24   1       87.53       96.42      6.62 o 
   7  24   1      307.52      305.45     11.30 o 
   8  24   1      115.13      119.63      7.25 o 
   9  24   1       53.15       58.89      5.86 o 
  10  24   1      547.77      568.32     14.96 o 
  11  24   1       84.29       87.44      7.23 o 
  12  24   1       39.46       33.06      5.68 o 
  13  24   1      150.38      157.39      9.43 o 
  14  24   1      425.81      409.47     14.39 o 
  15  24   1       53.92       74.46      7.79 o 
  16  24   1      200.97      183.01     12.48 o 
 -14  25   1       66.61       61.80      7.96 o 
 -13  25   1       70.74       72.71      7.77 o 
 -12  25   1      352.20      356.64     14.20 o 
 -11  25   1       69.12       52.06      6.86 o 
 -10  25   1       48.01       48.99      6.35 o 
  -9  25   1      189.15      201.08      9.79 o 
  -8  25   1      308.00      319.50     11.82 o 
  -7  25   1       70.68       72.89      6.53 o 
  -6  25   1      113.75      118.81      7.88 o 
  -5  25   1       28.88       26.55      5.23 o 
  -4  25   1      552.67      580.16     14.58 o 
  -3  25   1       27.95       26.00      5.05 o 
  -2  25   1       27.01       26.70      5.42 o 
  -1  25   1      417.53      375.45     14.10 o 
   0  25   1        9.67        2.34      5.04 o 
   1  25   1      409.97      397.78     15.09 o 
   2  25   1       25.18       18.98      5.33 o 
   3  25   1       28.47       19.25      4.70 o 
   4  25   1      561.81      570.19     14.67 o 
   5  25   1       28.97       28.73      5.38 o 
   6  25   1      116.43      113.10      7.50 o 
   7  25   1       67.95       53.23      6.31 o 
   8  25   1      319.59      332.04     12.16 o 
   9  25   1      183.76      174.95      9.28 o 
  10  25   1       46.88       44.64      5.97 o 
  11  25   1       71.24       72.09      7.13 o 
  12  25   1      354.18      359.18     13.50 o 
  13  25   1       71.56       70.32      7.35 o 
  14  25   1       63.47       60.37      8.10 o 
 -13  26   1       53.04       61.05     10.26 o 
 -12  26   1      137.54      140.69     10.66 o 
 -11  26   1       47.76       38.17      6.66 o 
 -10  26   1       76.06       92.42      7.93 o 
  -9  26   1       17.63        8.71      5.00 o 
  -8  26   1       15.49       18.58      5.22 o 
  -7  26   1      139.84      143.15      9.35 o 
  -6  26   1      120.96      118.47      8.69 o 
  -5  26   1       42.20       37.16      6.14 o 
  -4  26   1       52.22       50.79      6.37 o 
  -3  26   1        8.42        4.48      5.11 o 
  -2  26   1       75.20       73.16      7.46 o 
  -1  26   1       34.29       33.59      6.22 o 
   0  26   1        5.41        3.95      4.85 o 
   1  26   1       33.60       35.53      6.20 o 
   2  26   1       71.48       59.56      7.40 o 
   3  26   1        9.62       12.98      5.34 o 
   4  26   1       53.11       42.70      6.67 o 
   5  26   1       40.64       41.49      6.15 o 
   6  26   1      118.00      120.78      8.52 o 
   7  26   1      134.06      133.99      8.47 o 
   8  26   1       15.30       10.83      4.92 o 
   9  26   1       16.34       17.44      5.42 o 
  10  26   1       75.23       87.69      8.16 o 
  11  26   1       49.96       54.87      7.25 o 
  12  26   1      139.56      134.06      9.24 o 
  13  26   1       53.67       39.86      7.85 o 
 -11  27   1      149.40      124.43     28.47 o 
 -10  27   1      187.39      192.53     11.25 o 
  -9  27   1      156.29      171.87     12.51 o 
  -8  27   1        5.50       -0.83      5.17 o 
  -7  27   1       84.69       71.37      7.89 o 
  -6  27   1       83.23       92.65      8.33 o 
  -5  27   1       74.78       70.15      7.45 o 
  -4  27   1        8.54       -0.98      6.02 o 
  -3  27   1      183.41      164.84     12.06 o 
  -2  27   1       37.86       41.93      6.79 o 
  -1  27   1      424.51      451.27     18.45 o 
   0  27   1       55.13       50.29      7.50 o 
   1  27   1      411.33      434.77     22.21 o 
   2  27   1       37.69       28.80      6.63 o 
   3  27   1      194.90      172.55     10.43 o 
   4  27   1        9.44        3.91      5.36 o 
   5  27   1       75.69       80.36      7.81 o 
   6  27   1       79.29       84.63      8.17 o 
   7  27   1       91.21       86.66      8.28 o 
   8  27   1        5.02        3.49      5.65 o 
   9  27   1      160.22      180.40     10.47 o 
  10  27   1      187.79      172.96     10.84 o 
  -8  28   1       16.37       10.44      8.45 o 
  -7  28   1       46.27       25.42      6.62 o 
  -6  28   1      102.66       99.51      9.48 o 
  -5  28   1        2.09        4.24      6.60 o 
  -4  28   1      224.56      250.52     14.68 o 
  -3  28   1       20.50       15.97      6.71 o 
  -2  28   1       22.83       35.15      7.42 o 
  -1  28   1       54.19       54.20      7.80 o 
   0  28   1      101.35      117.80      9.89 o 
   1  28   1       54.84       56.04      7.87 o 
   2  28   1       24.88       25.57      6.99 o 
   3  28   1       20.95       26.80      7.18 o 
   4  28   1      225.72      256.93     12.68 o 
   5  28   1        1.85       -5.52      5.52 o 
   6  28   1      105.61      125.63     10.23 o 
   7  28   1       45.82       42.42      8.15 o 
   8  28   1       16.71       11.43     10.99 o 
  -3  29   1      110.28      151.19     33.30 o 
  -2  29   1      133.14      142.34     14.16 o 
  -1  29   1       71.97       63.13      9.92 o 
   0  29   1      219.21      236.10     13.44 o 
   1  29   1       69.27       51.67      8.17 o 
   2  29   1      131.73      133.83     11.66 o 
   3  29   1      109.72       98.09     19.25 o 
   0   0   2     1815.16     1840.49     43.41 o 
  -1   1   2    18874.86    18299.56    170.80 o 
   0   1   2     1716.60     1761.76     14.16 o 
   1   1   2    19063.03    18363.32    170.38 o 
  -2   2   2     1595.33     1531.18     17.58 o 
  -1   2   2     6249.80     6153.29     44.16 o 
   0   2   2     5030.85     4638.64     34.73 o 
   1   2   2     6189.58     6062.72     38.25 o 
   2   2   2     1619.48     1583.01     16.37 o 
  -3   3   2     2263.82     2203.86     20.86 o 
  -2   3   2     1083.77      989.81      8.28 o 
  -1   3   2     2430.72     2536.73     18.99 o 
   0   3   2     2762.52     2810.45     22.24 o 
   1   3   2     2373.60     2457.59     19.24 o 
   2   3   2     1130.75     1020.29      8.15 o 
   3   3   2     2292.99     2133.49     44.38 o 
  -4   4   2      613.41      655.46      8.59 o 
  -3   4   2     4331.20     4387.03     30.10 o 
  -2   4   2       11.54        7.48      0.89 o 
  -1   4   2     3295.80     3259.51     21.28 o 
   0   4   2      142.04      150.96      2.61 o 
   1   4   2     3304.60     3257.33     27.44 o 
   2   4   2       11.29        6.54      0.92 o 
   3   4   2     4262.36     4345.24     34.90 o 
   4   4   2      600.47      640.66     11.59 o 
  -5   5   2      671.21      577.46      7.14 o 
  -4   5   2     1465.89     1496.28     10.98 o 
  -3   5   2      227.80      222.60      3.01 o 
  -2   5   2     2401.30     2435.49     17.28 o 
  -1   5   2     5708.91     5701.08     37.17 o 
   0   5   2       74.88       68.85      1.92 o 
   1   5   2     5741.04     5733.37     41.75 o 
   2   5   2     2460.56     2525.15     20.22 o 
   3   5   2      251.44      245.50      3.79 o 
   4   5   2     1452.96     1493.51     15.19 o 
   5   5   2      730.80      625.66      9.73 o 
  -6   6   2    10008.49    10447.23     86.94 o 
  -5   6   2     5034.83     5424.33     33.30 o 
  -4   6   2     6733.35     6700.83     41.41 o 
  -3   6   2     3306.08     3335.23     21.90 o 
  -2   6   2      945.24      985.43      8.16 o 
  -1   6   2      828.88      790.47      6.77 o 
   0   6   2       69.72       60.29      1.73 o 
   1   6   2      834.12      777.54      7.51 o 
   2   6   2      972.32     1014.93      9.08 o 
   3   6   2     3334.21     3387.45     25.31 o 
   4   6   2     6684.98     6658.40     46.45 o 
   5   6   2     5016.54     5403.48     34.73 o 
   6   6   2     9823.73    10194.76     90.97 o 
  -7   7   2     5044.77     5309.53     46.73 o 
  -6   7   2     5217.60     5546.37     33.81 o 
  -5   7   2     6074.06     6422.35     39.81 o 
  -4   7   2     1529.26     1568.91     11.91 o 
  -3   7   2      869.22      889.17      7.57 o 
  -2   7   2     1971.34     1999.20     13.86 o 
  -1   7   2      169.78      161.45      2.59 o 
   0   7   2       91.89      127.46      2.49 o 
   1   7   2      172.97      163.06      2.69 o 
   2   7   2     1935.34     1979.99     14.83 o 
   3   7   2      848.92      856.51      7.77 o 
   4   7   2     1579.20     1655.39     13.42 o 
   5   7   2     5926.03     6276.99     43.02 o 
   6   7   2     5307.69     5619.29     39.55 o 
   7   7   2     5125.28     5321.09     51.85 o 
  -8   8   2     4595.59     5179.17     50.39 o 
  -7   8   2     5598.04     5913.97     37.86 o 
  -6   8   2     1102.00     1235.96     11.86 o 
  -5   8   2      175.74      200.17      3.34 o 
  -4   8   2     2739.32     2903.93     19.89 o 
  -3   8   2      942.28      853.17      7.52 o 
  -2   8   2      635.63      682.90      6.46 o 
  -1   8   2     1395.79     1360.67      9.95 o 
   0   8   2      145.83      127.48      2.59 o 
   1   8   2     1363.49     1336.84     11.10 o 
   2   8   2      622.61      656.74      6.44 o 
   3   8   2      954.07      867.56      7.62 o 
   4   8   2     2767.47     2921.25     24.04 o 
   5   8   2      153.70      179.03      3.34 o 
   6   8   2     1060.88     1202.57     16.06 o 
   7   8   2     5633.66     5977.68     42.07 o 
   8   8   2     4648.77     5181.74     59.42 o 
  -9   9   2     1792.40     1985.05     25.07 o 
  -8   9   2      484.59      505.30      8.26 o 
  -7   9   2     3226.84     3291.02     21.85 o 
  -6   9   2     3231.03     3230.76     22.03 o 
  -5   9   2     1733.15     1875.92     13.27 o 
  -4   9   2     2205.36     2601.19     17.89 o 
  -3   9   2      126.15      170.06      3.77 o 
  -2   9   2     2912.04     3208.64     21.51 o 
  -1   9   2       55.58       44.62      1.77 o 
   0   9   2       33.74       68.10      2.03 o 
   1   9   2       52.73       41.10      1.72 o 
   2   9   2     2883.59     3114.65     23.21 o 
   3   9   2      119.80      154.26      3.42 o 
   4   9   2     2235.15     2639.76     19.61 o 
   5   9   2     1706.25     1804.88     14.41 o 
   6   9   2     3288.59     3324.43     24.94 o 
   7   9   2     3243.60     3309.67     25.25 o 
   8   9   2      483.74      504.52      7.38 o 
   9   9   2     1831.91     2036.13     25.35 o 
 -10  10   2      222.55      202.44      6.64 o 
  -9  10   2      245.54      230.70      5.19 o 
  -8  10   2      894.48      922.91     10.25 o 
  -7  10   2      261.55      282.32      4.63 o 
  -6  10   2     2235.99     2371.42     17.61 o 
  -5  10   2     3699.71     4050.80     25.91 o 
  -4  10   2      682.88      718.46      6.78 o 
  -3  10   2     2080.00     2226.69     16.55 o 
  -2  10   2      171.95      156.58      3.16 o 
  -1  10   2      266.59      306.36      6.40 o 
   0  10   2     4270.22     4370.50     30.01 o 
   1  10   2      255.18      294.75      4.88 o 
   2  10   2      182.97      170.92      4.19 o 
   3  10   2     2144.28     2270.50     17.35 o 
   4  10   2      668.96      676.90      7.79 o 
   5  10   2     3630.07     3994.36     26.83 o 
   6  10   2     2231.88     2442.12     19.46 o 
   7  10   2      275.04      292.38      5.22 o 
   8  10   2      865.82      904.59     10.87 o 
   9  10   2      239.29      218.76      5.83 o 
  10  10   2      221.14      197.57      7.76 o 
 -11  11   2      474.74      481.51      9.42 o 
 -10  11   2      862.25      842.64     10.15 o 
  -9  11   2     1486.16     1455.76     14.23 o 
  -8  11   2      603.48      587.42      8.98 o 
  -7  11   2     2079.38     2295.13     18.32 o 
  -6  11   2        5.38        8.90      1.53 o 
  -5  11   2      983.44     1109.95      9.69 o 
  -4  11   2      592.28      565.40      7.15 o 
  -3  11   2      590.87      620.05      6.48 o 
  -2  11   2      250.98      258.74      3.85 o 
  -1  11   2     1978.30     1945.29     15.11 o 
   0  11   2      231.47      258.93      3.99 o 
   1  11   2     1948.75     1905.00     14.75 o 
   2  11   2      253.57      252.55      3.97 o 
   3  11   2      608.98      632.50      7.10 o 
   4  11   2      601.24      573.65      7.91 o 
   5  11   2      993.16     1122.34     10.55 o 
   6  11   2        7.20       11.52      1.76 o 
   7  11   2     2074.18     2267.29     21.12 o 
   8  11   2      602.48      596.22      9.24 o 
   9  11   2     1463.90     1423.86     15.87 o 
  10  11   2      874.80      883.06     11.31 o 
  11  11   2      489.82      472.88     13.52 o 
 -12  12   2       88.53      119.53      7.12 o 
 -11  12   2      448.66      412.21      6.92 o 
 -10  12   2      720.86      686.55      8.66 o 
  -9  12   2      154.31      165.72      4.74 o 
  -8  12   2      520.57      533.43      7.31 o 
  -7  12   2       51.75       50.49      2.69 o 
  -6  12   2        5.98        9.92      1.68 o 
  -5  12   2      844.84      872.83      8.72 o 
  -4  12   2     1414.77     1379.43     11.56 o 
  -3  12   2      195.06      195.75      3.52 o 
  -2  12   2      161.53      160.35      3.82 o 
  -1  12   2      107.06      126.53      3.32 o 
   0  12   2      814.67      800.39      8.50 o 
   1  12   2       98.54      119.64      3.10 o 
   2  12   2      150.73      155.83      3.41 o 
   3  12   2      201.61      202.00      4.77 o 
   4  12   2     1416.10     1352.27     14.33 o 
   5  12   2      832.13      860.53      8.86 o 
   6  12   2        5.93        8.40      1.77 o 
   7  12   2       53.99       51.66      2.96 o 
   8  12   2      529.50      563.31      9.13 o 
   9  12   2      149.38      158.29      5.61 o 
  10  12   2      723.70      684.40     10.47 o 
  11  12   2      436.38      399.74      8.30 o 
  12  12   2       99.11      130.79      8.26 o 
 -13  13   2      246.82      267.97     11.85 o 
 -12  13   2       79.87       82.80      4.29 o 
 -11  13   2      908.69      909.67     11.73 o 
 -10  13   2     3108.78     3045.00     24.91 o 
  -9  13   2        8.58       16.08      2.20 o 
  -8  13   2      218.77      226.87      5.23 o 
  -7  13   2      195.51      186.38      4.63 o 
  -6  13   2      146.81      149.46      4.00 o 
  -5  13   2      150.14      158.57      4.15 o 
  -4  13   2      815.04      888.37      8.95 o 
  -3  13   2      415.01      389.34      5.66 o 
  -2  13   2     1351.83     1434.42     13.05 o 
  -1  13   2     2863.43     2848.39     21.78 o 
   0  13   2        4.77        4.50      1.55 o 
   1  13   2     2855.14     2850.96     21.93 o 
   2  13   2     1350.21     1407.74     13.04 o 
   3  13   2      415.69      381.51      5.86 o 
   4  13   2      790.68      860.53     10.87 o 
   5  13   2      146.96      155.63      4.67 o 
   6  13   2      142.70      137.52      4.34 o 
   7  13   2      194.00      188.60      5.35 o 
   8  13   2      220.76      214.46      5.97 o 
   9  13   2        7.39       16.36      2.47 o 
  10  13   2     3056.48     2981.12     29.57 o 
  11  13   2      944.00      934.42     13.58 o 
  12  13   2       80.80       82.12      5.03 o 
  13  13   2      256.15      283.84     11.60 o 
 -14  14   2     1619.76     1530.46     29.08 o 
 -13  14   2      155.50      168.78      7.00 o 
 -12  14   2      104.99      118.82      5.77 o 
 -11  14   2      330.54      314.65      7.19 o 
 -10  14   2        1.79        5.58      2.26 o 
  -9  14   2      903.20      901.27     10.39 o 
  -8  14   2     2463.21     2379.26     19.55 o 
  -7  14   2       52.35       65.87      3.36 o 
  -6  14   2      181.32      178.75      4.47 o 
  -5  14   2       90.64       92.62      3.42 o 
  -4  14   2      998.96     1025.23     10.67 o 
  -3  14   2      825.86      797.36      9.51 o 
  -2  14   2       86.76      100.62      3.43 o 
  -1  14   2     3225.00     3143.71     25.28 o 
   0  14   2      820.97      871.13     12.02 o 
   1  14   2     3203.88     3151.74     25.53 o 
   2  14   2       89.12      100.13      3.65 o 
   3  14   2      854.10      791.52      9.62 o 
   4  14   2     1012.90     1037.83     11.46 o 
   5  14   2       94.07       97.70      4.16 o 
   6  14   2      186.54      184.90      4.92 o 
   7  14   2       51.56       65.25      3.26 o 
   8  14   2     2462.37     2368.60     22.03 o 
   9  14   2      865.72      854.01     12.12 o 
  10  14   2        1.48        1.86      2.56 o 
  11  14   2      319.72      307.26      8.55 o 
  12  14   2       98.04      103.67      5.87 o 
  13  14   2      160.88      163.44      7.20 o 
  14  14   2     1668.88     1561.33     32.37 o 
 -15  15   2      416.49      397.53     16.01 o 
 -14  15   2       54.37       51.29      4.71 o 
 -13  15   2       72.12       64.57      4.90 o 
 -12  15   2      231.97      209.14      7.65 o 
 -11  15   2      471.30      465.96      9.22 o 
 -10  15   2      576.75      578.41      9.44 o 
  -9  15   2      508.60      514.89      8.21 o 
  -8  15   2      869.57      829.24     10.19 o 
  -7  15   2     1786.27     1743.50     16.57 o 
  -6  15   2      622.26      596.15      8.06 o 
  -5  15   2     2134.97     2164.24     19.07 o 
  -4  15   2       24.01       22.89      2.41 o 
  -3  15   2     2103.25     2105.01     18.63 o 
  -2  15   2      710.65      674.80      8.43 o 
  -1  15   2      139.93      140.38      4.09 o 
   0  15   2     1709.33     1657.61     15.23 o 
   1  15   2      144.10      150.62      4.38 o 
   2  15   2      721.92      693.67      8.80 o 
   3  15   2     2127.74     2141.46     18.90 o 
   4  15   2       25.72       21.91      2.50 o 
   5  15   2     2116.31     2109.07     20.01 o 
   6  15   2      617.40      580.86      8.62 o 
   7  15   2     1804.62     1773.00     17.34 o 
   8  15   2      884.18      842.70     11.52 o 
   9  15   2      518.55      518.00      9.96 o 
  10  15   2      588.42      591.59     10.37 o 
  11  15   2      463.35      452.59     10.01 o 
  12  15   2      215.17      189.33      7.47 o 
  13  15   2       67.22       61.48      5.09 o 
  14  15   2       52.73       50.41      5.15 o 
  15  15   2      398.39      391.24     15.65 o 
 -16  16   2      177.09      186.37     12.38 o 
 -15  16   2      176.99      176.40      8.25 o 
 -14  16   2       24.30       19.73      4.19 o 
 -13  16   2       54.37       34.41      4.41 o 
 -12  16   2      254.78      230.27      8.52 o 
 -11  16   2      391.36      383.91      9.85 o 
 -10  16   2      320.73      328.36      8.88 o 
  -9  16   2     1086.31     1060.37     14.06 o 
  -8  16   2      464.31      493.13      8.19 o 
  -7  16   2      586.76      539.33      8.53 o 
  -6  16   2      712.84      731.92     10.03 o 
  -5  16   2      943.51      879.19     11.07 o 
  -4  16   2       74.15       83.98      3.92 o 
  -3  16   2      104.94       93.37      4.04 o 
  -2  16   2       18.12       19.97      2.29 o 
  -1  16   2      770.54      807.16      9.96 o 
   0  16   2      233.34      229.04      5.12 o 
   1  16   2      784.18      811.15      9.88 o 
   2  16   2       14.54       17.18      2.30 o 
   3  16   2      100.42       92.65      3.93 o 
   4  16   2       71.58       77.94      3.84 o 
   5  16   2      959.69      868.84     11.18 o 
   6  16   2      721.77      743.00     10.35 o 
   7  16   2      604.33      571.36      9.05 o 
   8  16   2      482.63      516.05      9.61 o 
   9  16   2     1119.67     1099.76     14.93 o 
  10  16   2      327.46      326.54      9.20 o 
  11  16   2      376.75      361.35      9.38 o 
  12  16   2      255.04      248.52      8.50 o 
  13  16   2       55.43       39.02      4.57 o 
  14  16   2       25.50       23.80      4.32 o 
  15  16   2      176.60      173.99      8.83 o 
  16  16   2      181.39      171.89     12.35 o 
 -17  17   2      454.47      445.84     22.47 o 
 -16  17   2      129.73      129.47      8.05 o 
 -15  17   2      166.86      145.08      8.29 o 
 -14  17   2      243.64      239.76      9.65 o 
 -13  17   2      161.01      152.73      7.89 o 
 -12  17   2       15.79        8.80      3.82 o 
 -11  17   2       35.94       30.33      4.40 o 
 -10  17   2      180.22      180.03      7.11 o 
  -9  17   2      249.14      293.04      8.44 o 
  -8  17   2       31.59       29.45      3.35 o 
  -7  17   2      302.55      317.18      6.91 o 
  -6  17   2      548.74      581.99      8.94 o 
  -5  17   2      124.57      133.34      4.92 o 
  -4  17   2      148.46      157.67      5.24 o 
  -3  17   2      108.68      126.60      4.74 o 
  -2  17   2       53.57       51.29      3.20 o 
  -1  17   2      116.15      122.30      4.39 o 
   0  17   2      441.95      415.41      7.36 o 
   1  17   2      106.89      113.70      4.24 o 
   2  17   2       53.35       48.41      3.21 o 
   3  17   2      122.02      142.81      4.94 o 
   4  17   2      155.55      165.74      5.57 o 
   5  17   2      142.93      146.27      5.56 o 
   6  17   2      523.29      535.53      9.16 o 
   7  17   2      277.54      286.51      7.58 o 
   8  17   2       36.27       34.38      3.59 o 
   9  17   2      241.48      298.05      8.61 o 
  10  17   2      174.45      163.81      7.08 o 
  11  17   2       33.85       29.83      4.09 o 
  12  17   2       14.48        9.33      3.52 o 
  13  17   2      165.77      158.52      7.73 o 
  14  17   2      242.17      233.33      9.34 o 
  15  17   2      167.21      163.94      8.06 o 
  16  17   2      133.11      139.87      8.43 o 
  17  17   2      443.15      458.69     17.12 o 
 -18  18   2      420.79      430.31     25.79 o 
 -17  18   2       20.86       17.28      5.35 o 
 -16  18   2       38.59       37.51      5.58 o 
 -15  18   2       70.83       65.88      6.45 o 
 -14  18   2      242.47      244.83     10.45 o 
 -13  18   2       78.46       71.39      5.94 o 
 -12  18   2      116.57      121.03      7.14 o 
 -11  18   2      101.35      107.73      6.83 o 
 -10  18   2      205.34      182.83      7.70 o 
  -9  18   2      443.74      404.09      9.75 o 
  -8  18   2      418.21      416.47     10.95 o 
  -7  18   2      766.46      757.21     12.67 o 
  -6  18   2      593.82      589.85      9.26 o 
  -5  18   2     1361.73     1338.66     15.07 o 
  -4  18   2      159.75      165.77      5.54 o 
  -3  18   2      874.45      876.57     11.48 o 
  -2  18   2      336.55      344.82      6.80 o 
  -1  18   2        0.94        2.21      2.19 o 
   0  18   2       32.03       25.58      2.87 o 
   1  18   2        0.84        1.20      2.30 o 
   2  18   2      328.68      330.87      6.98 o 
   3  18   2      885.02      903.45     12.08 o 
   4  18   2      151.05      155.46      5.83 o 
   5  18   2     1350.17     1336.00     16.71 o 
   6  18   2      573.29      564.12     10.31 o 
   7  18   2      746.62      729.50     11.96 o 
   8  18   2      405.81      413.81      9.93 o 
   9  18   2      447.07      416.91     10.45 o 
  10  18   2      213.14      192.24      8.20 o 
  11  18   2      103.65      108.37      6.45 o 
  12  18   2      115.98      116.07      6.92 o 
  13  18   2       76.07       68.37      5.69 o 
  14  18   2      240.38      249.83      9.89 o 
  15  18   2       73.07       65.01      5.94 o 
  16  18   2       40.99       30.46      5.09 o 
  17  18   2       19.30       17.58      4.78 o 
  18  18   2      417.70      439.98     17.45 o 
 -19  19   2      399.14      401.81     21.70 o 
 -18  19   2      116.11      126.06      9.33 o 
 -17  19   2      133.68      138.84      9.42 o 
 -16  19   2      144.90      137.49      8.65 o 
 -15  19   2       39.49       35.99      5.79 o 
 -14  19   2        7.61       12.33      4.84 o 
 -13  19   2       15.14        7.04      4.19 o 
 -12  19   2      160.02      158.38      8.22 o 
 -11  19   2       14.06        6.21      3.88 o 
 -10  19   2       16.72       13.62      3.72 o 
  -9  19   2      237.40      238.17     13.09 o 
  -8  19   2     1186.11     1160.68     17.00 o 
  -7  19   2        7.24        4.35      3.06 o 
  -6  19   2      737.80      739.74     12.35 o 
  -5  19   2       81.33       83.38      4.40 o 
  -4  19   2     2648.12     2590.63     24.29 o 
  -3  19   2      417.78      393.36      8.07 o 
  -2  19   2       27.34       18.91      2.93 o 
  -1  19   2      195.78      200.54      6.18 o 
   0  19   2       29.50       36.94      3.63 o 
   1  19   2      198.31      200.49      6.27 o 
   2  19   2       25.93       21.48      3.01 o 
   3  19   2      423.38      388.11      8.37 o 
   4  19   2     2643.47     2556.35     26.65 o 
   5  19   2       78.19       82.15      4.85 o 
   6  19   2      744.86      751.92     12.27 o 
   7  19   2        6.67        0.88      3.17 o 
   8  19   2     1182.04     1158.53     18.25 o 
   9  19   2      236.51      238.10      9.09 o 
  10  19   2       15.96       14.97      4.03 o 
  11  19   2       12.86       12.69      4.12 o 
  12  19   2      162.56      162.51      8.03 o 
  13  19   2       15.22        9.77      4.49 o 
  14  19   2        6.46        5.98      4.08 o 
  15  19   2       41.34       41.29      5.61 o 
  16  19   2      144.21      146.12      8.58 o 
  17  19   2      136.67      138.82      8.47 o 
  18  19   2      110.78      108.71      8.62 o 
  19  19   2      402.36      383.57     19.16 o 
 -20  20   2       62.78       53.88     13.15 o 
 -19  20   2      114.85      108.78      9.88 o 
 -18  20   2      208.43      226.48     12.20 o 
 -17  20   2      147.21      146.00      9.98 o 
 -16  20   2        6.19        4.09      4.83 o 
 -15  20   2      148.77      137.17      8.82 o 
 -14  20   2       30.35       34.17      6.77 o 
 -13  20   2      218.23      217.03     10.24 o 
 -12  20   2      678.21      670.89     19.60 o 
 -11  20   2       96.69       85.29      6.55 o 
 -10  20   2       86.58       78.33      5.81 o 
  -9  20   2      165.91      164.02      8.01 o 
  -8  20   2      393.89      392.15     10.39 o 
  -7  20   2      355.22      375.84     10.66 o 
  -6  20   2        8.45       13.13      3.49 o 
  -5  20   2       86.23       80.96      4.72 o 
  -4  20   2       54.03       48.28      3.92 o 
  -3  20   2        3.74        5.86      2.72 o 
  -2  20   2      508.26      497.74      8.91 o 
  -1  20   2      104.85       96.29      4.94 o 
   0  20   2       40.61       39.17      3.80 o 
   1  20   2      103.56       97.45      5.14 o 
   2  20   2      492.53      463.51     10.00 o 
   3  20   2        2.24        7.97      3.19 o 
   4  20   2       50.78       49.73      4.38 o 
   5  20   2       94.03       90.73      5.17 o 
   6  20   2       10.05        4.83      3.28 o 
   7  20   2      361.33      379.88     10.67 o 
   8  20   2      394.59      383.37     10.74 o 
   9  20   2      167.21      170.56      8.72 o 
  10  20   2       83.76       80.11      6.14 o 
  11  20   2       94.89       81.51      6.28 o 
  12  20   2      681.31      663.37     14.32 o 
  13  20   2      221.43      224.35     10.10 o 
  14  20   2       30.41       33.90      5.34 o 
  15  20   2      153.09      168.02      9.14 o 
  16  20   2        6.66       -1.92      4.29 o 
  17  20   2      151.75      139.94      8.86 o 
  18  20   2      203.55      206.81     10.14 o 
  19  20   2      114.95      110.34      8.90 o 
  20  20   2       67.82       75.00     12.03 o 
 -19  21   2        2.88        6.00      6.82 o 
 -18  21   2      307.24      291.40     14.99 o 
 -17  21   2      167.70      176.63     11.04 o 
 -16  21   2       59.66       62.53      6.92 o 
 -15  21   2       20.44        6.25      4.86 o 
 -14  21   2      221.09      227.03     10.81 o 
 -13  21   2      142.73      127.06      8.35 o 
 -12  21   2      129.03      131.59      8.46 o 
 -11  21   2      270.74      250.86     10.55 o 
 -10  21   2      143.87      140.86      7.78 o 
  -9  21   2      280.34      260.98     10.19 o 
  -8  21   2      295.36      320.03     10.38 o 
  -7  21   2      223.21      227.85      8.79 o 
  -6  21   2      165.71      173.78      7.48 o 
  -5  21   2        4.25        5.57      3.33 o 
  -4  21   2       57.93       64.98      4.53 o 
  -3  21   2      404.35      393.17      8.64 o 
  -2  21   2      159.50      148.90      6.09 o 
  -1  21   2      696.51      695.85     11.34 o 
   0  21   2        0.39       -3.44      3.92 o 
   1  21   2      710.11      701.76     13.31 o 
   2  21   2      162.96      148.64      7.26 o 
   3  21   2      387.13      366.96     10.06 o 
   4  21   2       55.60       58.28      4.96 o 
   5  21   2        4.40       -0.83      3.13 o 
   6  21   2      179.56      190.86      8.27 o 
   7  21   2      222.40      214.52      8.95 o 
   8  21   2      291.94      314.17     11.92 o 
   9  21   2      294.65      265.31     10.05 o 
  10  21   2      141.50      126.46      7.48 o 
  11  21   2      258.73      231.42      9.76 o 
  12  21   2      133.79      137.10      8.14 o 
  13  21   2      141.05      136.45      8.33 o 
  14  21   2      218.19      228.27     10.53 o 
  15  21   2       21.66       19.22      5.19 o 
  16  21   2       63.69       79.21      7.51 o 
  17  21   2      165.15      161.90      9.68 o 
  18  21   2      314.62      333.16     14.03 o 
  19  21   2        2.16        5.41      5.85 o 
 -18  22   2       33.10       34.19      8.43 o 
 -17  22   2       11.33        8.01      6.15 o 
 -16  22   2       66.96       61.23      7.27 o 
 -15  22   2      132.60      139.69      9.42 o 
 -14  22   2       98.87      101.18      8.16 o 
 -13  22   2      161.41      183.08     10.15 o 
 -12  22   2       72.92       81.50      7.31 o 
 -11  22   2      131.58      141.64     10.47 o 
 -10  22   2      111.50      112.44      7.69 o 
  -9  22   2      274.10      267.98     10.00 o 
  -8  22   2      480.84      506.26     13.07 o 
  -7  22   2       82.23       84.03      6.13 o 
  -6  22   2      123.43      120.58      6.77 o 
  -5  22   2      117.10      125.37      6.67 o 
  -4  22   2       30.78       27.43      4.34 o 
  -3  22   2      135.95      125.63      6.58 o 
  -2  22   2      480.81      497.73     11.54 o 
  -1  22   2      257.96      245.17      8.32 o 
   0  22   2      295.81      299.54      9.50 o 
   1  22   2      250.20      257.98      9.71 o 
   2  22   2      489.31      485.97     11.87 o 
   3  22   2      136.93      136.79      7.50 o 
   4  22   2       32.96       28.15      4.66 o 
   5  22   2      117.48      125.26      7.66 o 
   6  22   2      117.95       92.84      6.98 o 
   7  22   2       83.82       90.27      7.51 o 
   8  22   2      478.16      517.62     12.64 o 
   9  22   2      268.80      263.85     10.10 o 
  10  22   2      108.57       87.31      6.73 o 
  11  22   2      129.86      123.26      7.77 o 
  12  22   2       75.56       87.13      7.03 o 
  13  22   2      157.55      180.93      9.55 o 
  14  22   2       95.67       88.72      7.37 o 
  15  22   2      131.98      123.29      8.48 o 
  16  22   2       65.69       57.79      6.82 o 
  17  22   2       11.49        7.91      5.67 o 
  18  22   2       32.45       19.96      6.52 o 
 -17  23   2       23.56       24.82      8.39 o 
 -16  23   2        5.48        0.62      5.79 o 
 -15  23   2       61.03       56.19      7.10 o 
 -14  23   2       68.46       71.49      7.50 o 
 -13  23   2      267.81      275.79     12.39 o 
 -12  23   2      327.40      333.35     13.34 o 
 -11  23   2        4.15        5.09      4.80 o 
 -10  23   2       88.49       90.02      7.23 o 
  -9  23   2      286.38      281.32     11.40 o 
  -8  23   2      199.00      216.77      9.29 o 
  -7  23   2      442.92      443.60     11.83 o 
  -6  23   2       94.58      107.58      7.39 o 
  -5  23   2       61.84       56.05      6.16 o 
  -4  23   2      356.45      355.84     11.40 o 
  -3  23   2       28.38       20.20      4.63 o 
  -2  23   2       40.74       34.72      4.56 o 
  -1  23   2      110.35      111.26      7.37 o 
   0  23   2      578.29      596.16     14.59 o 
   1  23   2      117.42      120.07      7.30 o 
   2  23   2       45.07       35.09      5.23 o 
   3  23   2       24.45       17.41      5.19 o 
   4  23   2      352.85      332.26     12.92 o 
   5  23   2       63.73       58.42      6.16 o 
   6  23   2       95.89       86.06      7.12 o 
   7  23   2      438.66      431.85     15.43 o 
   8  23   2      203.41      204.71      9.28 o 
   9  23   2      293.61      302.43     11.26 o 
  10  23   2       82.13       81.28      6.77 o 
  11  23   2        4.59        3.42      4.32 o 
  12  23   2      336.01      347.27     12.72 o 
  13  23   2      267.28      293.08     12.24 o 
  14  23   2       68.24       70.97      7.19 o 
  15  23   2       57.47       58.83      6.89 o 
  16  23   2        6.22        9.35      5.86 o 
  17  23   2       22.76       18.03      6.71 o 
 -15  24   2        5.78        0.39      6.59 o 
 -14  24   2      111.90      112.23     10.30 o 
 -13  24   2       36.36       35.14      6.76 o 
 -12  24   2      100.74      117.99      9.29 o 
 -11  24   2      182.61      183.55     10.84 o 
 -10  24   2       69.79       63.08      7.10 o 
  -9  24   2       15.57        7.28      4.69 o 
  -8  24   2       48.76       42.41      6.07 o 
  -7  24   2       62.53       56.58      6.27 o 
  -6  24   2      231.35      235.81     11.14 o 
  -5  24   2      131.93      124.69      8.35 o 
  -4  24   2      109.10      109.43      8.11 o 
  -3  24   2      127.14      140.79      8.58 o 
  -2  24   2       21.42       10.72      5.48 o 
  -1  24   2      260.22      256.69     10.69 o 
   0  24   2       29.97       23.98      4.84 o 
   1  24   2      248.52      239.18     10.34 o 
   2  24   2       23.51       13.59      5.09 o 
   3  24   2      133.55      157.43      9.47 o 
   4  24   2      111.71      107.53      8.40 o 
   5  24   2      131.15      125.32      8.72 o 
   6  24   2      229.81      225.05     10.44 o 
   7  24   2       65.15       62.34      6.72 o 
   8  24   2       47.99       39.96      5.99 o 
   9  24   2       13.59        5.94      4.61 o 
  10  24   2       68.89       57.07      6.81 o 
  11  24   2      189.35      183.11      9.87 o 
  12  24   2      100.86      113.55      8.32 o 
  13  24   2       39.18       37.06      6.04 o 
  14  24   2      104.49       96.67      8.42 o 
  15  24   2        5.33        4.02      5.82 o 
 -14  25   2        1.90       -4.36      6.95 o 
 -13  25   2       48.81       31.96      7.49 o 
 -12  25   2       21.00       11.41      5.88 o 
 -11  25   2      172.01      174.49     11.08 o 
 -10  25   2       16.25        7.53      5.46 o 
  -9  25   2       11.56        8.15      5.41 o 
  -8  25   2       54.96       42.47      6.15 o 
  -7  25   2       30.87       26.13      5.92 o 
  -6  25   2      186.01      175.62     10.11 o 
  -5  25   2       20.68       20.43      5.95 o 
  -4  25   2       83.76       91.66      8.36 o 
  -3  25   2      798.14      810.69     24.55 o 
  -2  25   2      253.95      248.96     14.24 o 
  -1  25   2      103.42      104.71      8.91 o 
   0  25   2      458.93      464.88     21.24 o 
   1  25   2      103.15      103.59      7.70 o 
   2  25   2      260.05      256.02     11.99 o 
   3  25   2      791.91      823.51     18.73 o 
   4  25   2       87.57       86.21      7.86 o 
   5  25   2       19.51       12.35      5.48 o 
   6  25   2      185.87      194.34     10.80 o 
   7  25   2       30.98       21.57      6.03 o 
   8  25   2       50.52       39.75      6.21 o 
   9  25   2       11.38       10.11      5.29 o 
  10  25   2       16.71       17.54      5.63 o 
  11  25   2      175.89      181.36     10.75 o 
  12  25   2       18.97       13.04      5.50 o 
  13  25   2       48.49       32.72      6.49 o 
  14  25   2        2.43       -5.90      5.90 o 
 -12  26   2       18.21       13.93      7.43 o 
 -11  26   2      130.74      135.82     10.93 o 
 -10  26   2      191.60      232.00     11.80 o 
  -9  26   2      125.79      116.57      9.68 o 
  -8  26   2      230.01      238.76     15.29 o 
  -7  26   2       71.25       60.10      7.87 o 
  -6  26   2      263.28      260.30     12.95 o 
  -5  26   2        9.08        4.56      5.90 o 
  -4  26   2      168.75      176.94     12.87 o 
  -3  26   2      107.22      101.97     10.46 o 
  -2  26   2      166.59      170.57     12.50 o 
  -1  26   2       57.96       64.37      9.06 o 
   0  26   2       99.41      102.74     10.93 o 
   1  26   2       53.83       38.99      6.77 o 
   2  26   2      159.83      171.24     10.31 o 
   3  26   2      110.02       98.14      8.64 o 
   4  26   2      174.12      170.24     10.37 o 
   5  26   2        8.76       17.02      5.88 o 
   6  26   2      261.73      273.96     12.83 o 
   7  26   2       72.61       60.67      7.57 o 
   8  26   2      225.27      235.82     12.20 o 
   9  26   2      122.37      124.84      9.02 o 
  10  26   2      186.98      199.42     10.88 o 
  11  26   2      131.25      136.40     10.55 o 
  12  26   2       18.12       20.15      7.59 o 
  -9  27   2      104.07      126.45     11.95 o 
  -8  27   2       61.21       64.25      8.98 o 
  -7  27   2      192.10      217.76     13.21 o 
  -6  27   2        6.14       -5.95      5.95 o 
  -5  27   2       62.05       65.62      9.66 o 
  -4  27   2      319.86      358.32     17.73 o 
  -3  27   2      222.58      201.78     13.68 o 
  -2  27   2      180.95      190.18     16.55 o 
  -1  27   2      246.97      228.95     16.51 o 
   0  27   2      165.56      171.06     14.09 o 
   1  27   2      255.32      234.04     14.88 o 
   2  27   2      175.97      178.87     11.26 o 
   3  27   2      213.23      189.56     12.68 o 
   4  27   2      322.61      353.86     14.60 o 
   5  27   2       64.72       74.72      8.13 o 
   6  27   2        6.36        3.06      5.83 o 
   7  27   2      191.60      215.29     11.96 o 
   8  27   2       59.32       48.42      7.44 o 
   9  27   2      107.80       97.43      9.09 o 
  -6  28   2       11.69       -5.33      9.58 o 
  -5  28   2       99.45       86.77     10.55 o 
  -4  28   2       84.90       71.13     11.11 o 
  -3  28   2       45.12       34.76      9.45 o 
  -2  28   2        1.53       -2.73      7.70 o 
  -1  28   2       19.91       21.89      8.82 o 
   0  28   2       48.86       36.96      8.72 o 
   1  28   2       19.78       17.75      7.43 o 
   2  28   2        2.14       -3.21      6.38 o 
   3  28   2       44.44       45.64      8.25 o 
   4  28   2       88.85       76.29      9.55 o 
   5  28   2      104.73       96.89      9.64 o 
   6  28   2       12.40        4.92      7.84 o 
   0   1   3     3047.77     3098.27     22.69 o 
  -1   2   3      208.78      210.67      3.31 o 
   0   2   3       24.56        9.78      1.13 o 
   1   2   3      212.10      217.89      3.11 o 
  -2   3   3     1379.65     1358.25     10.58 o 
  -1   3   3     2635.83     2782.71     25.04 o 
   0   3   3     1234.35     1308.71     12.59 o 
   1   3   3     2630.38     2750.68     20.39 o 
   2   3   3     1347.55     1320.85     11.81 o 
  -3   4   3      362.94      426.19      4.88 o 
  -2   4   3     6750.58     6774.53     43.07 o 
  -1   4   3       62.59       50.06      2.63 o 
   0   4   3    20976.81    20135.11    181.65 o 
   1   4   3       54.57       47.73      2.34 o 
   2   4   3     6776.88     6707.68     49.72 o 
   3   4   3      364.09      417.79      4.94 o 
  -4   5   3     3484.28     3422.93     21.75 o 
  -3   5   3     2078.64     2197.65     15.28 o 
  -2   5   3     3398.34     3476.41     22.68 o 
  -1   5   3      616.15      743.68     13.10 o 
   0   5   3      293.55      277.00      4.77 o 
   1   5   3      609.87      717.97      9.53 o 
   2   5   3     3469.84     3518.21     26.64 o 
   3   5   3     2088.62     2163.25     18.65 o 
   4   5   3     3444.98     3288.31     23.76 o 
  -5   6   3     1015.31     1069.67      8.62 o 
  -4   6   3     2531.29     2600.28     17.39 o 
  -3   6   3      160.64      173.91      3.53 o 
  -2   6   3     3421.87     3278.41     21.13 o 
  -1   6   3      754.18      880.20      8.03 o 
   0   6   3     1323.40     1130.69     10.55 o 
   1   6   3      732.15      844.64      8.58 o 
   2   6   3     3389.78     3198.21     25.85 o 
   3   6   3      168.46      177.82      4.01 o 
   4   6   3     2546.64     2588.75     19.37 o 
   5   6   3     1013.02     1053.37      8.90 o 
  -6   7   3       75.15      106.71      2.72 o 
  -5   7   3      888.44     1024.18      8.21 o 
  -4   7   3      105.17       85.20      2.33 o 
  -3   7   3      300.07      267.37      3.51 o 
  -2   7   3     2488.90     2385.53     16.32 o 
  -1   7   3     2388.94     2396.25     17.01 o 
   0   7   3      882.52      916.87      7.99 o 
   1   7   3     2402.29     2396.01     18.37 o 
   2   7   3     2484.84     2354.54     19.07 o 
   3   7   3      290.79      253.43      3.88 o 
   4   7   3      111.73       95.50      2.51 o 
   5   7   3      869.55      987.42      8.92 o 
   6   7   3       73.81      102.10      2.71 o 
  -7   8   3     1200.85     1143.65      9.05 o 
  -6   8   3      461.73      487.50      5.01 o 
  -5   8   3      740.32      739.99      6.46 o 
  -4   8   3      102.92       94.58      2.37 o 
  -3   8   3     1111.31     1140.92      9.06 o 
  -2   8   3      444.49      537.38      5.45 o 
  -1   8   3     3242.63     3234.56     21.55 o 
   0   8   3      207.81      242.93      3.59 o 
   1   8   3     3150.45     3140.52     21.11 o 
   2   8   3      438.05      524.04      5.57 o 
   3   8   3     1080.15     1121.07     10.11 o 
   4   8   3      111.76      103.03      2.87 o 
   5   8   3      754.51      734.51      7.49 o 
   6   8   3      453.01      473.59      5.75 o 
   7   8   3     1189.92     1130.19     10.21 o 
  -8   9   3     2568.88     2525.59     22.60 o 
  -7   9   3      516.90      518.85      6.32 o 
  -6   9   3     1035.75     1014.65      9.00 o 
  -5   9   3      141.15      181.08      3.68 o 
  -4   9   3      915.78      885.74      7.61 o 
  -3   9   3      250.64      261.04      3.85 o 
  -2   9   3     1696.01     1705.08     13.35 o 
  -1   9   3      785.26      816.12      7.82 o 
   0   9   3      262.83      342.51      6.26 o 
   1   9   3      771.98      813.81      7.76 o 
   2   9   3     1696.23     1727.40     12.85 o 
   3   9   3      252.48      251.28      4.01 o 
   4   9   3      912.19      900.32      9.04 o 
   5   9   3      151.45      188.80      4.07 o 
   6   9   3     1058.94     1043.04     10.41 o 
   7   9   3      510.04      518.96      7.26 o 
   8   9   3     2544.79     2472.59     22.89 o 
  -9  10   3     2379.58     2372.10     20.06 o 
  -8  10   3       72.19       84.89      3.53 o 
  -7  10   3       68.14       73.62      3.24 o 
  -6  10   3     1000.57      973.29      9.62 o 
  -5  10   3      504.88      507.06      6.14 o 
  -4  10   3      118.88       99.35      2.81 o 
  -3  10   3      867.66      794.19      7.87 o 
  -2  10   3      422.94      425.16      5.36 o 
  -1  10   3      875.19      901.88      8.64 o 
   0  10   3      115.41      167.70      3.53 o 
   1  10   3      869.84      898.84      7.92 o 
   2  10   3      420.87      425.13      5.30 o 
   3  10   3      869.11      803.75      8.10 o 
   4  10   3       96.07       82.13      2.87 o 
   5  10   3      506.18      507.38      6.98 o 
   6  10   3      987.58      929.40     11.43 o 
   7  10   3       71.63       79.88      3.67 o 
   8  10   3       66.33       73.09      4.09 o 
   9  10   3     2390.84     2387.64     26.75 o 
 -10  11   3     1641.92     1639.47     16.38 o 
  -9  11   3       81.77       67.28      3.32 o 
  -8  11   3      703.36      663.96      8.43 o 
  -7  11   3      171.85      178.45      5.21 o 
  -6  11   3      292.36      297.57      5.97 o 
  -5  11   3      213.43      183.31      4.51 o 
  -4  11   3     1740.87     1573.93     13.22 o 
  -3  11   3      468.39      468.57      5.79 o 
  -2  11   3      976.60     1012.24      9.95 o 
  -1  11   3      276.57      294.54      4.53 o 
   0  11   3      950.91      960.30      8.99 o 
   1  11   3      273.92      295.56      4.36 o 
   2  11   3      988.33     1019.36      9.47 o 
   3  11   3      467.75      477.02      6.13 o 
   4  11   3     1744.32     1587.20     17.13 o 
   5  11   3      220.83      196.09      5.30 o 
   6  11   3      291.61      309.24      6.73 o 
   7  11   3      172.01      195.21      6.43 o 
   8  11   3      695.98      633.14     10.12 o 
   9  11   3       83.11       72.09      3.96 o 
  10  11   3     1680.30     1680.53     19.25 o 
 -11  12   3      125.69      132.51      4.99 o 
 -10  12   3     1130.43     1174.94     13.58 o 
  -9  12   3     2914.59     2879.55     24.96 o 
  -8  12   3     1348.75     1397.58     13.77 o 
  -7  12   3      523.51      517.59      8.16 o 
  -6  12   3     4124.51     4034.72     33.62 o 
  -5  12   3     1227.22     1166.89     13.02 o 
  -4  12   3     1405.80     1346.48     12.77 o 
  -3  12   3     1409.80     1374.93     12.74 o 
  -2  12   3      624.39      624.22      7.21 o 
  -1  12   3      389.24      400.93      5.30 o 
   0  12   3       59.87       46.03      2.19 o 
   1  12   3      392.92      406.25      5.51 o 
   2  12   3      632.10      631.24      6.98 o 
   3  12   3     1386.64     1355.66     12.19 o 
   4  12   3     1453.58     1398.51     13.44 o 
   5  12   3     1240.21     1181.74     13.43 o 
   6  12   3     4207.69     4140.77     35.62 o 
   7  12   3      519.05      505.47      9.22 o 
   8  12   3     1302.61     1353.87     15.86 o 
   9  12   3     2933.99     2927.78     27.88 o 
  10  12   3     1137.80     1173.81     15.29 o 
  11  12   3      127.63      125.27      5.47 o 
 -12  13   3      574.61      541.27     10.06 o 
 -11  13   3       70.38       73.28      4.12 o 
 -10  13   3      241.66      271.61      7.55 o 
  -9  13   3     2504.09     2567.79     23.62 o 
  -8  13   3      214.17      209.31      5.43 o 
  -7  13   3      420.43      361.33      6.39 o 
  -6  13   3      151.64      161.21      4.67 o 
  -5  13   3      296.57      324.07      6.22 o 
  -4  13   3      765.71      813.13      9.89 o 
  -3  13   3      319.52      283.00      5.41 o 
  -2  13   3      218.19      219.79      4.65 o 
  -1  13   3      652.77      663.17      7.48 o 
   0  13   3      128.35      130.65      3.63 o 
   1  13   3      651.78      662.97      7.60 o 
   2  13   3      225.52      231.23      4.56 o 
   3  13   3      320.75      292.32      5.14 o 
   4  13   3      768.27      807.75      9.56 o 
   5  13   3      293.54      313.69      6.07 o 
   6  13   3      147.59      156.41      5.93 o 
   7  13   3      440.61      372.94      7.33 o 
   8  13   3      197.22      184.80      5.92 o 
   9  13   3     2513.66     2586.06     25.64 o 
  10  13   3      236.50      260.95      7.37 o 
  11  13   3       67.49       65.79      4.31 o 
  12  13   3      576.34      534.70     10.76 o 
 -13  14   3      382.67      384.88     10.04 o 
 -12  14   3      127.42      124.25      5.81 o 
 -11  14   3      504.21      491.40      9.67 o 
 -10  14   3     1998.88     2037.91     20.87 o 
  -9  14   3      188.83      189.81      5.73 o 
  -8  14   3      175.32      172.62      5.40 o 
  -7  14   3     1824.03     1774.90     16.52 o 
  -6  14   3      592.27      615.23      8.42 o 
  -5  14   3     2140.65     2108.40     18.67 o 
  -4  14   3     1142.32     1148.56     12.94 o 
  -3  14   3      925.42      933.18     10.68 o 
  -2  14   3      389.12      410.42      6.20 o 
  -1  14   3      800.61      768.59      8.98 o 
   0  14   3       11.25       19.96      2.11 o 
   1  14   3      797.29      776.01      8.58 o 
   2  14   3      404.59      426.06      6.10 o 
   3  14   3      902.60      912.64     10.68 o 
   4  14   3     1130.46     1112.49     11.93 o 
   5  14   3     2208.81     2166.89     20.05 o 
   6  14   3      587.91      604.51      9.21 o 
   7  14   3     1750.95     1718.29     18.49 o 
   8  14   3      170.51      175.23      5.95 o 
   9  14   3      196.90      195.40      7.16 o 
  10  14   3     1982.54     2019.63     22.71 o 
  11  14   3      498.07      504.29     10.41 o 
  12  14   3      131.00      139.93      9.23 o 
  13  14   3      383.26      374.54      9.74 o 
 -14  15   3       90.06       88.68      7.57 o 
 -13  15   3      202.21      183.44      7.94 o 
 -12  15   3       88.69       89.54      5.34 o 
 -11  15   3      106.11      116.95      5.87 o 
 -10  15   3       79.46       70.54      4.25 o 
  -9  15   3     1523.80     1528.81     16.66 o 
  -8  15   3      419.80      408.06      7.48 o 
  -7  15   3       11.53        9.01      2.35 o 
  -6  15   3      572.01      562.75      8.39 o 
  -5  15   3      152.65      159.92      5.05 o 
  -4  15   3     1256.19     1228.30     13.60 o 
  -3  15   3      205.27      179.43      5.13 o 
  -2  15   3      624.52      620.74      8.54 o 
  -1  15   3     1093.98     1103.15     11.74 o 
   0  15   3      287.62      278.13      5.30 o 
   1  15   3     1104.57     1122.41     11.42 o 
   2  15   3      604.61      611.29      8.27 o 
   3  15   3      201.11      184.80      5.22 o 
   4  15   3     1282.59     1242.00     13.73 o 
   5  15   3      152.47      154.85      5.33 o 
   6  15   3      576.89      560.02      9.03 o 
   7  15   3       10.62        6.17      2.47 o 
   8  15   3      417.60      405.36      8.69 o 
   9  15   3     1503.95     1486.62     19.26 o 
  10  15   3       77.59       78.49      5.06 o 
  11  15   3      105.26      111.79      6.13 o 
  12  15   3       86.85       76.43      5.35 o 
  13  15   3      198.78      185.34      8.12 o 
  14  15   3       80.89       76.04      6.08 o 
 -15  16   3      152.78      130.21      8.69 o 
 -14  16   3       37.31       32.81      5.30 o 
 -13  16   3      106.14       88.13      6.66 o 
 -12  16   3      294.35      282.35      9.99 o 
 -11  16   3      109.92       99.23      5.76 o 
 -10  16   3     1298.89     1304.61     17.72 o 
  -9  16   3       71.59       62.55      4.24 o 
  -8  16   3        1.30        6.32      2.70 o 
  -7  16   3      292.90      279.29      7.05 o 
  -6  16   3       69.25       75.63      4.05 o 
  -5  16   3      439.83      423.82      7.77 o 
  -4  16   3      733.76      754.88     10.78 o 
  -3  16   3      216.92      194.13      5.90 o 
  -2  16   3     1101.31     1080.95     12.51 o 
  -1  16   3     1477.89     1447.18     14.71 o 
   0  16   3     2219.34     2106.14     20.43 o 
   1  16   3     1485.56     1440.34     14.58 o 
   2  16   3     1089.36     1093.27     12.60 o 
   3  16   3      224.96      203.12      5.74 o 
   4  16   3      712.46      734.47     11.26 o 
   5  16   3      422.92      397.67      8.14 o 
   6  16   3       65.97       71.42      4.37 o 
   7  16   3      296.01      279.72      7.46 o 
   8  16   3        1.39        6.42      2.87 o 
   9  16   3       72.19       71.31      4.80 o 
  10  16   3     1336.71     1320.70     18.06 o 
  11  16   3      103.51       95.23      5.93 o 
  12  16   3      281.82      278.18      9.24 o 
  13  16   3      107.98       83.80      5.88 o 
  14  16   3       33.99       26.68      4.60 o 
  15  16   3      160.72      150.00      8.26 o 
 -16  17   3      329.02      315.99     12.26 o 
 -15  17   3      370.22      367.26     12.81 o 
 -14  17   3      567.66      514.90     18.51 o 
 -13  17   3      137.12      135.53      8.16 o 
 -12  17   3       84.41       90.45      6.49 o 
 -11  17   3      165.82      148.13      9.00 o 
 -10  17   3       42.35       45.63      4.35 o 
  -9  17   3      520.24      511.05     10.10 o 
  -8  17   3      926.98      909.44     13.02 o 
  -7  17   3      304.91      309.17      7.73 o 
  -6  17   3      479.63      435.38      8.37 o 
  -5  17   3      555.08      572.27      9.51 o 
  -4  17   3      290.48      296.22      7.47 o 
  -3  17   3     2056.30     1953.84     20.83 o 
  -2  17   3      727.69      713.64     10.85 o 
  -1  17   3      611.17      589.37      9.35 o 
   0  17   3     2290.83     2211.89     21.76 o 
   1  17   3      598.48      593.49      9.44 o 
   2  17   3      725.70      702.33     10.35 o 
   3  17   3     2052.45     1925.93     21.43 o 
   4  17   3      298.92      322.78      7.69 o 
   5  17   3      556.81      564.58      9.93 o 
   6  17   3      473.83      437.09      9.97 o 
   7  17   3      304.09      294.81      8.20 o 
   8  17   3      934.11      893.50     13.80 o 
   9  17   3      528.62      509.91     10.64 o 
  10  17   3       44.38       38.48      4.30 o 
  11  17   3      167.22      151.12      7.35 o 
  12  17   3       86.77       93.92      6.10 o 
  13  17   3      130.85      130.02      7.05 o 
  14  17   3      567.57      521.83     12.70 o 
  15  17   3      383.93      371.86     12.86 o 
  16  17   3      326.69      282.94     10.91 o 
 -17  18   3       18.97       10.06      5.29 o 
 -16  18   3       42.35       40.97      5.95 o 
 -15  18   3       43.33       46.72      6.03 o 
 -14  18   3      143.35      143.43      8.61 o 
 -13  18   3      227.70      208.18      9.96 o 
 -12  18   3      560.69      525.04     15.87 o 
 -11  18   3      393.60      391.96     13.55 o 
 -10  18   3      801.52      779.23     14.78 o 
  -9  18   3      345.73      334.86      8.98 o 
  -8  18   3      558.53      535.66     10.46 o 
  -7  18   3      730.09      740.07     11.72 o 
  -6  18   3      519.90      523.12      9.64 o 
  -5  18   3       99.28       96.00      5.24 o 
  -4  18   3      714.98      694.01     11.07 o 
  -3  18   3      133.80      146.93      5.75 o 
  -2  18   3      789.62      833.77     12.11 o 
  -1  18   3      709.13      714.11     11.67 o 
   0  18   3      466.13      440.46      8.57 o 
   1  18   3      757.07      753.63     10.97 o 
   2  18   3      787.21      813.83     13.16 o 
   3  18   3      128.49      139.01      7.61 o 
   4  18   3      717.91      679.59     11.53 o 
   5  18   3      101.65       92.33      5.32 o 
   6  18   3      524.38      508.08     10.41 o 
   7  18   3      719.27      721.56     13.10 o 
   8  18   3      545.21      510.02     11.11 o 
   9  18   3      360.16      351.93      9.72 o 
  10  18   3      801.83      777.62     14.40 o 
  11  18   3      383.30      394.57     10.84 o 
  12  18   3      557.51      547.08     12.20 o 
  13  18   3      237.37      210.97      8.90 o 
  14  18   3      147.33      132.66      7.82 o 
  15  18   3       43.08       31.58      5.19 o 
  16  18   3       42.83       47.77      5.71 o 
  17  18   3       17.89        4.10      4.58 o 
 -18  19   3      117.10      111.30      9.23 o 
 -17  19   3        9.40       -1.97      4.90 o 
 -16  19   3       76.89       77.22      7.38 o 
 -15  19   3       14.92       11.32      4.98 o 
 -14  19   3       11.60        6.13      4.88 o 
 -13  19   3      224.26      212.93     11.39 o 
 -12  19   3      293.59      264.50     11.48 o 
 -11  19   3      165.89      162.85      8.96 o 
 -10  19   3      123.92      120.90      7.14 o 
  -9  19   3      158.70      164.90      7.51 o 
  -8  19   3       29.59       28.51      3.84 o 
  -7  19   3       86.38       85.88      5.26 o 
  -6  19   3       47.02       43.25      3.96 o 
  -5  19   3      762.71      739.96     11.77 o 
  -4  19   3      259.83      250.78      7.46 o 
  -3  19   3       19.15       14.52      3.11 o 
  -2  19   3      887.35      890.44     13.50 o 
  -1  19   3      307.66      329.87      9.74 o 
   0  19   3      359.40      354.22      8.13 o 
   1  19   3      316.07      323.50      8.26 o 
   2  19   3      885.34      851.92     13.78 o 
   3  19   3       21.76       18.46      3.48 o 
   4  19   3      266.20      252.73      8.03 o 
   5  19   3      758.11      737.97     12.83 o 
   6  19   3       46.62       48.74      4.70 o 
   7  19   3       87.52       85.01      5.64 o 
   8  19   3       32.13       35.76      4.43 o 
   9  19   3      157.32      156.39      7.82 o 
  10  19   3      119.97      112.21      6.92 o 
  11  19   3      164.96      175.61      8.54 o 
  12  19   3      288.72      246.44     10.00 o 
  13  19   3      210.32      206.22      9.71 o 
  14  19   3       12.06        8.72      4.55 o 
  15  19   3       11.21        7.17      4.64 o 
  16  19   3       76.61       86.69      7.42 o 
  17  19   3        8.33        6.70      4.79 o 
  18  19   3      115.25      104.25      7.73 o 
 -19  20   3       30.80       35.27      8.12 o 
 -18  20   3        3.42        8.70      5.81 o 
 -17  20   3       25.25       13.99      5.83 o 
 -16  20   3       52.77       56.08      6.92 o 
 -15  20   3       17.27        9.28      5.07 o 
 -14  20   3       85.78       80.04      7.28 o 
 -13  20   3      269.88      249.92     11.27 o 
 -12  20   3        0.19       -4.22      4.22 o 
 -11  20   3      133.54      130.97      8.37 o 
 -10  20   3       23.66       24.31      5.25 o 
  -9  20   3      143.33      139.20      7.30 o 
  -8  20   3      242.16      255.10      9.34 o 
  -7  20   3       70.82       72.37      5.22 o 
  -6  20   3       22.65       24.10      3.57 o 
  -5  20   3       95.47       82.63      4.89 o 
  -4  20   3      286.75      291.69     10.97 o 
  -3  20   3      579.62      559.30     11.24 o 
  -2  20   3      272.18      265.43      8.33 o 
  -1  20   3      286.31      277.99      8.95 o 
   0  20   3      150.85      144.74      6.57 o 
   1  20   3      262.74      259.40      8.40 o 
   2  20   3      276.16      287.56      9.13 o 
   3  20   3      562.46      564.29     12.48 o 
   4  20   3      292.71      307.30      9.68 o 
   5  20   3       98.81       88.54      5.70 o 
   6  20   3       21.51       20.30      3.96 o 
   7  20   3       69.26       74.49      5.84 o 
   8  20   3      241.95      235.58      9.42 o 
   9  20   3      146.23      142.30      7.80 o 
  10  20   3       23.39       23.17      4.64 o 
  11  20   3      134.55      137.95      7.88 o 
  12  20   3        0.12       -3.81      3.81 o 
  13  20   3      268.83      277.69     11.49 o 
  14  20   3       88.86       96.45      7.55 o 
  15  20   3       16.76       16.69      5.19 o 
  16  20   3       54.50       67.76      7.68 o 
  17  20   3       25.47       19.46      5.62 o 
  18  20   3        3.11       -3.45      5.06 o 
  19  20   3       30.56       30.64      6.85 o 
 -18  21   3      155.96      160.59     13.06 o 
 -17  21   3       86.40       89.57      9.41 o 
 -16  21   3      166.69      171.57     10.17 o 
 -15  21   3       50.66       36.07      6.48 o 
 -14  21   3      106.98      109.67      8.62 o 
 -13  21   3      327.87      301.35     12.61 o 
 -12  21   3      294.99      289.60     12.16 o 
 -11  21   3      141.58      155.78      9.54 o 
 -10  21   3       12.84        7.05      4.47 o 
  -9  21   3       66.92       62.94      5.67 o 
  -8  21   3       76.09       92.23      6.27 o 
  -7  21   3      357.56      357.04     10.75 o 
  -6  21   3       20.84       14.28      3.76 o 
  -5  21   3       71.29       78.63      4.94 o 
  -4  21   3       84.46       91.77      6.15 o 
  -3  21   3       27.62       20.59      3.84 o 
  -2  21   3        9.05        8.57      3.62 o 
  -1  21   3      363.59      349.25     10.28 o 
   0  21   3       10.29       10.65      3.70 o 
   1  21   3      358.54      340.50     10.06 o 
   2  21   3        9.38        3.40      3.53 o 
   3  21   3       23.45       20.31      4.75 o 
   4  21   3       82.82       84.20      6.51 o 
   5  21   3       67.85       61.40      5.55 o 
   6  21   3       19.67       18.03      4.28 o 
   7  21   3      363.46      354.24     10.91 o 
   8  21   3       72.68       79.77      6.42 o 
   9  21   3       65.37       68.61      6.08 o 
  10  21   3       13.20        8.77      4.38 o 
  11  21   3      142.45      139.97      8.21 o 
  12  21   3      295.65      291.95     11.25 o 
  13  21   3      336.21      338.92     12.52 o 
  14  21   3      109.20      102.39      7.82 o 
  15  21   3       49.96       51.16      7.15 o 
  16  21   3      169.56      172.65      9.90 o 
  17  21   3       86.09       89.46      8.37 o 
  18  21   3      160.93      176.94     11.48 o 
 -17  22   3       65.76       66.55      9.59 o 
 -16  22   3       13.86        9.16      6.34 o 
 -15  22   3       34.83       23.39      6.36 o 
 -14  22   3       43.89       45.19      6.89 o 
 -13  22   3       96.77       98.97      8.35 o 
 -12  22   3      190.65      188.67     15.10 o 
 -11  22   3       74.42       56.35      6.79 o 
 -10  22   3      175.65      172.26      9.69 o 
  -9  22   3       42.83       30.92      5.23 o 
  -8  22   3      284.35      280.72     10.21 o 
  -7  22   3       53.32       57.94      5.50 o 
  -6  22   3       35.95       33.92      4.97 o 
  -5  22   3       47.41       29.77      5.10 o 
  -4  22   3      263.67      269.37      9.92 o 
  -3  22   3       46.58       41.60      4.98 o 
  -2  22   3       24.43       25.49      4.47 o 
  -1  22   3      345.18      334.59     11.08 o 
   0  22   3      675.88      673.28     15.09 o 
   1  22   3      344.23      330.59     11.08 o 
   2  22   3       21.33       20.29      4.48 o 
   3  22   3       45.53       43.55      5.95 o 
   4  22   3      264.02      283.07     10.86 o 
   5  22   3       45.80       34.40      5.81 o 
   6  22   3       37.67       43.58      5.76 o 
   7  22   3       53.47       59.90      6.98 o 
   8  22   3      287.80      261.91     10.43 o 
   9  22   3       44.44       42.14      5.98 o 
  10  22   3      174.81      160.90      8.76 o 
  11  22   3       74.20       54.91      6.30 o 
  12  22   3      184.17      182.90      9.73 o 
  13  22   3       95.91      114.75      8.22 o 
  14  22   3       41.14       41.76      6.31 o 
  15  22   3       35.63       32.98      5.98 o 
  16  22   3       15.19        5.49      5.95 o 
  17  22   3       68.81       71.66      8.90 o 
 -15  23   3       31.33       18.84      6.40 o 
 -14  23   3        5.29       -2.62      5.87 o 
 -13  23   3       26.29       16.59      5.57 o 
 -12  23   3      175.84      181.64     10.83 o 
 -11  23   3        1.52       -3.18      4.64 o 
 -10  23   3       74.30       80.34     10.36 o 
  -9  23   3      130.70      131.14      8.39 o 
  -8  23   3      283.36      314.51     12.28 o 
  -7  23   3      165.70      157.71      9.12 o 
  -6  23   3      193.94      209.99     10.15 o 
  -5  23   3       27.52       24.89      5.03 o 
  -4  23   3       68.16       66.78      6.53 o 
  -3  23   3       98.45       97.70      6.62 o 
  -2  23   3       44.19       39.36      5.44 o 
  -1  23   3      126.37      122.53      8.29 o 
   0  23   3        3.21        3.83      4.45 o 
   1  23   3      129.19      115.24      7.58 o 
   2  23   3       44.92       35.31      5.30 o 
   3  23   3      103.11      107.53      7.90 o 
   4  23   3       68.06       74.56      7.83 o 
   5  23   3       27.34       19.84      5.81 o 
   6  23   3      198.74      203.71     10.73 o 
   7  23   3      168.22      173.36      9.52 o 
   8  23   3      287.52      320.49     12.62 o 
   9  23   3      129.01      135.69      8.90 o 
  10  23   3       77.97       72.88      6.89 o 
  11  23   3        1.93       -4.79      4.79 o 
  12  23   3      172.93      183.65      9.88 o 
  13  23   3       26.51       20.50      5.50 o 
  14  23   3        4.64        8.54      5.44 o 
  15  23   3       31.26       22.23      6.53 o 
 -14  24   3       56.54       52.90      7.92 o 
 -13  24   3       13.89       11.03      5.92 o 
 -12  24   3       42.08       28.97      6.28 o 
 -11  24   3       23.07       13.37      5.84 o 
 -10  24   3        9.10       -4.89      4.89 o 
  -9  24   3       38.59       42.90      6.58 o 
  -8  24   3       28.05       22.47      5.65 o 
  -7  24   3       64.05       73.85      7.58 o 
  -6  24   3       13.00        7.44      4.90 o 
  -5  24   3      463.34      488.66     15.20 o 
  -4  24   3       48.46       40.85      6.84 o 
  -3  24   3      306.16      306.36     16.93 o 
  -2  24   3       86.70       91.52      7.83 o 
  -1  24   3       14.15        7.97      5.17 o 
   0  24   3       22.60       17.77      5.37 o 
   1  24   3       15.15       15.02      4.87 o 
   2  24   3       87.98       90.25      7.99 o 
   3  24   3      307.75      316.33     13.61 o 
   4  24   3       50.70       34.98      6.86 o 
   5  24   3      455.02      492.52     17.20 o 
   6  24   3       14.81        2.96      5.27 o 
   7  24   3       65.39       70.73      7.54 o 
   8  24   3       25.98       21.25      6.25 o 
   9  24   3       39.88       40.06      6.36 o 
  10  24   3        8.57        5.92      5.18 o 
  11  24   3       23.55       14.17      5.30 o 
  12  24   3       42.90       51.22      6.60 o 
  13  24   3       12.74        5.98      5.60 o 
  14  24   3       57.69       62.55      8.36 o 
 -12  25   3       55.18       50.27      8.24 o 
 -11  25   3        2.46        2.06      5.95 o 
 -10  25   3       69.35       61.56      8.02 o 
  -9  25   3      125.49      125.97     10.02 o 
  -8  25   3       78.67       73.60      7.81 o 
  -7  25   3      122.05      112.26      8.96 o 
  -6  25   3        6.43       -0.23      5.37 o 
  -5  25   3        7.68        5.74      5.24 o 
  -4  25   3       96.36      105.59      9.77 o 
  -3  25   3       47.16       41.29      8.11 o 
  -2  25   3       25.00       21.18      6.54 o 
  -1  25   3       51.07       49.33      7.29 o 
   0  25   3      581.67      579.53     15.94 o 
   1  25   3       50.08       49.10      6.34 o 
   2  25   3       24.49       22.34      5.91 o 
   3  25   3       44.71       37.54      7.66 o 
   4  25   3       94.82       99.61      9.28 o 
   5  25   3        7.23        3.94      5.80 o 
   6  25   3        6.04       -2.02      7.22 o 
   7  25   3      114.24       96.59      8.77 o 
   8  25   3       78.88       60.60      9.08 o 
   9  25   3      129.08      132.86     11.33 o 
  10  25   3       69.28       63.66      7.44 o 
  11  25   3        1.88       -2.06      5.55 o 
  12  25   3       55.16       45.02      8.96 o 
 -10  26   3       74.23       69.23     14.01 o 
  -9  26   3        9.98        2.87      6.86 o 
  -8  26   3        1.62       -5.16      6.78 o 
  -7  26   3        8.53        0.46      5.73 o 
  -6  26   3       70.20       58.25      8.32 o 
  -5  26   3      246.63      261.17     27.61 o 
  -4  26   3       68.23       57.37      9.08 o 
  -3  26   3       89.08      104.19     10.06 o 
  -2  26   3       52.08       48.36      8.85 o 
  -1  26   3      201.51      214.46     13.01 o 
   0  26   3       14.36       -2.21      6.00 o 
   1  26   3      201.90      212.53     12.36 o 
   2  26   3       56.33       48.93      8.98 o 
   3  26   3       87.95       89.38      8.41 o 
   4  26   3       72.17       60.00      8.06 o 
   5  26   3      251.14      243.44     13.25 o 
   6  26   3       71.62       61.96      9.39 o 
   7  26   3       10.53       -0.87      5.89 o 
   8  26   3        1.31       -4.98      5.73 o 
   9  26   3        9.11        3.23      6.11 o 
  10  26   3       73.34       64.80      9.63 o 
  -7  27   3       69.13       60.51     11.57 o 
  -6  27   3       26.02       36.36     11.27 o 
  -5  27   3       12.52        6.56      8.13 o 
  -4  27   3       11.70       -3.56      6.74 o 
  -3  27   3        7.52        1.95      7.09 o 
  -2  27   3       82.62       86.55      9.66 o 
  -1  27   3       98.64      112.21     11.84 o 
   0  27   3      265.85      256.15     16.02 o 
   1  27   3      101.06      103.74     11.00 o 
   2  27   3       81.02       77.50      8.17 o 
   3  27   3        6.41       -1.39      5.51 o 
   4  27   3       12.46        3.20      6.81 o 
   5  27   3       13.13        3.79      6.87 o 
   6  27   3       27.35       26.09      9.96 o 
   7  27   3       70.08       63.13     17.11 o 
   0   0   4      307.83      278.61     11.35 o 
  -1   1   4     6224.45     6121.79     56.47 o 
   0   1   4      259.41      253.53      4.01 o 
   1   1   4     6304.61     6205.32     55.02 o 
  -2   2   4      516.14      490.80      9.45 o 
  -1   2   4      592.87      550.42      6.20 o 
   0   2   4     1513.70     1518.05     15.19 o 
   1   2   4      613.88      566.42      6.71 o 
   2   2   4      512.70      490.72      8.12 o 
  -3   3   4      681.31      678.00     10.00 o 
  -2   3   4     1217.44     1094.92     10.45 o 
  -1   3   4     1302.23     1302.79     11.85 o 
   0   3   4     4500.98     4614.06     28.38 o 
   1   3   4     1348.52     1351.33     10.92 o 
   2   3   4     1193.77     1052.35     10.34 o 
   3   3   4      665.38      658.02      9.49 o 
  -4   4   4      489.95      506.30      8.83 o 
  -3   4   4     1560.63     1558.41     12.71 o 
  -2   4   4      528.53      552.99      5.96 o 
  -1   4   4     2899.33     2921.24     20.73 o 
   0   4   4      567.23      563.72      6.57 o 
   1   4   4     2948.94     2907.16     21.03 o 
   2   4   4      539.79      561.07      7.07 o 
   3   4   4     1521.81     1512.09     12.92 o 
   4   4   4      477.37      499.10      7.83 o 
  -5   5   4     3757.59     3662.94     44.72 o 
  -4   5   4      248.65      276.70      4.18 o 
  -3   5   4      585.49      519.39      5.83 o 
  -2   5   4      899.72      950.74     10.00 o 
  -1   5   4      347.65      406.11      5.90 o 
   0   5   4     4811.71     4829.62     33.57 o 
   1   5   4      344.40      398.03      5.41 o 
   2   5   4      907.44      952.72     10.45 o 
   3   5   4      587.75      531.89      6.49 o 
   4   5   4      250.54      287.14      4.67 o 
   5   5   4     3784.37     3750.32     35.81 o 
  -6   6   4      818.32      730.58     19.02 o 
  -5   6   4      904.57      897.96      9.00 o 
  -4   6   4      184.98      179.97      3.65 o 
  -3   6   4      883.49      862.75      8.01 o 
  -2   6   4      178.50      166.87      3.31 o 
  -1   6   4      750.59      737.52      8.37 o 
   0   6   4      111.60      119.66      3.65 o 
   1   6   4      741.62      736.25      7.97 o 
   2   6   4      178.85      171.40      4.70 o 
   3   6   4      852.95      825.46      9.99 o 
   4   6   4      184.47      172.05      4.10 o 
   5   6   4      901.07      891.84      8.29 o 
   6   6   4      811.10      713.44     10.32 o 
  -7   7   4     1972.40     1863.39     23.90 o 
  -6   7   4      431.22      433.78      6.26 o 
  -5   7   4     1145.44     1068.41     10.34 o 
  -4   7   4      956.13      991.42      9.22 o 
  -3   7   4      288.04      266.28      4.22 o 
  -2   7   4      465.71      438.28      5.10 o 
  -1   7   4      723.47      787.40      8.68 o 
   0   7   4      466.35      489.13      6.60 o 
   1   7   4      718.82      768.16      9.01 o 
   2   7   4      480.50      453.06      7.13 o 
   3   7   4      300.29      272.69      5.51 o 
   4   7   4      911.76      928.05      9.98 o 
   5   7   4     1134.09     1069.44     11.46 o 
   6   7   4      417.41      411.10      5.23 o 
   7   7   4     2037.34     1922.97     23.57 o 
  -8   8   4     2318.34     2304.81     28.22 o 
  -7   8   4      743.50      647.03      8.64 o 
  -6   8   4      296.89      321.62      7.28 o 
  -5   8   4       70.66       71.48      2.87 o 
  -4   8   4      379.13      395.85      6.42 o 
  -3   8   4     1122.83     1024.96      9.89 o 
  -2   8   4       96.86       88.92      2.65 o 
  -1   8   4       83.34      106.53      3.45 o 
   0   8   4     1215.72     1294.46     13.02 o 
   1   8   4       89.35      113.47      4.00 o 
   2   8   4       95.48       82.60      3.37 o 
   3   8   4     1140.37     1044.99     11.86 o 
   4   8   4      384.32      390.25      6.44 o 
   5   8   4       75.08       77.09      3.00 o 
   6   8   4      287.48      299.51      4.61 o 
   7   8   4      715.77      635.79      7.62 o 
   8   8   4     2309.04     2272.66     25.42 o 
  -9   9   4     1093.36      999.26     16.00 o 
  -8   9   4     3399.79     3153.26     25.76 o 
  -7   9   4      406.59      412.21      6.77 o 
  -6   9   4      347.36      334.39      5.48 o 
  -5   9   4      554.73      501.50      7.89 o 
  -4   9   4     2355.92     2315.94     18.84 o 
  -3   9   4      394.83      378.72      5.14 o 
  -2   9   4       28.70       29.92      1.93 o 
  -1   9   4      566.19      534.06      8.09 o 
   0   9   4       56.45       45.54      2.62 o 
   1   9   4      593.09      571.82      8.10 o 
   2   9   4       35.71       39.04      2.58 o 
   3   9   4      383.28      363.90      6.43 o 
   4   9   4     2317.98     2261.24     21.83 o 
   5   9   4      554.47      496.94      6.78 o 
   6   9   4      326.93      326.95      5.16 o 
   7   9   4      401.55      393.77      5.89 o 
   8   9   4     3434.47     3209.59     25.56 o 
   9   9   4     1115.26     1004.61     15.96 o 
 -10  10   4      409.79      412.67     11.43 o 
  -9  10   4      165.62      170.85      5.01 o 
  -8  10   4      755.70      725.64      9.96 o 
  -7  10   4      419.03      419.92      6.77 o 
  -6  10   4      185.89      197.30      4.61 o 
  -5  10   4      181.44      197.01      4.41 o 
  -4  10   4      148.21      145.03      3.94 o 
  -3  10   4     1363.65     1383.59     11.87 o 
  -2  10   4     1100.29     1053.32      9.88 o 
  -1  10   4     1360.67     1332.01     12.01 o 
   0  10   4       35.70       34.20      2.80 o 
   1  10   4     1329.63     1302.74     14.61 o 
   2  10   4     1116.38     1070.47     14.01 o 
   3  10   4     1373.23     1387.19     15.81 o 
   4  10   4      152.18      146.19      4.98 o 
   5  10   4      170.56      178.31      4.68 o 
   6  10   4      193.52      199.88      4.55 o 
   7  10   4      411.58      413.79      6.67 o 
   8  10   4      785.90      758.97     10.92 o 
   9  10   4      171.50      187.34      5.74 o 
  10  10   4      426.64      432.09     12.12 o 
 -11  11   4     3589.12     3348.16     42.58 o 
 -10  11   4      204.80      191.53      5.62 o 
  -9  11   4       30.40       32.34      2.78 o 
  -8  11   4       82.82      101.20      4.03 o 
  -7  11   4      616.78      578.71      7.98 o 
  -6  11   4      316.18      315.69      5.73 o 
  -5  11   4      754.60      732.02      8.64 o 
  -4  11   4      824.71      803.49      8.89 o 
  -3  11   4     1385.82     1359.38     12.02 o 
  -2  11   4      661.30      674.53      7.56 o 
  -1  11   4     2530.57     2502.56     19.18 o 
   0  11   4      327.43      260.95      4.84 o 
   1  11   4     2566.79     2501.58     21.29 o 
   2  11   4      647.54      654.96      8.80 o 
   3  11   4     1406.20     1366.55     15.17 o 
   4  11   4      821.51      795.69      9.68 o 
   5  11   4      750.98      750.43      8.97 o 
   6  11   4      306.07      302.18      5.88 o 
   7  11   4      619.19      580.62      8.48 o 
   8  11   4       81.74       89.84      3.90 o 
   9  11   4       27.67       31.95      3.06 o 
  10  11   4      204.94      184.15      6.36 o 
  11  11   4     3485.15     3229.55     46.02 o 
 -12  12   4      263.50      259.60     10.53 o 
 -11  12   4       99.12       97.36      4.78 o 
 -10  12   4      213.42      204.09      5.96 o 
  -9  12   4       73.40       75.02      3.86 o 
  -8  12   4      402.08      354.48      6.86 o 
  -7  12   4      126.57      124.00      4.53 o 
  -6  12   4      463.37      457.70      7.41 o 
  -5  12   4     3120.80     2825.88     25.84 o 
  -4  12   4     1679.89     1610.06     15.15 o 
  -3  12   4      745.64      742.17      8.61 o 
  -2  12   4      536.35      483.89      6.44 o 
  -1  12   4      395.18      400.63      5.92 o 
   0  12   4      119.47      112.54      3.98 o 
   1  12   4      406.22      414.80      5.71 o 
   2  12   4      525.70      484.30      6.34 o 
   3  12   4      744.21      745.72      8.83 o 
   4  12   4     1696.76     1606.35     15.53 o 
   5  12   4     3117.62     2873.36     23.75 o 
   6  12   4      461.38      450.97      7.25 o 
   7  12   4      128.13      133.55      4.52 o 
   8  12   4      392.91      348.74      7.33 o 
   9  12   4       73.96       76.43      4.29 o 
  10  12   4      206.26      199.10      6.86 o 
  11  12   4       92.68       81.44      4.78 o 
  12  12   4      268.76      273.42     11.19 o 
 -13  13   4      428.80      422.25     13.45 o 
 -12  13   4     1464.33     1402.46     16.74 o 
 -11  13   4      251.06      226.58      6.93 o 
 -10  13   4      173.64      165.42      5.57 o 
  -9  13   4     1067.58      985.99     12.34 o 
  -8  13   4      673.74      649.94      9.49 o 
  -7  13   4      322.41      300.01      6.59 o 
  -6  13   4     1277.07     1167.46     12.99 o 
  -5  13   4     1655.75     1586.41     15.88 o 
  -4  13   4      274.45      241.82      5.78 o 
  -3  13   4      331.95      342.78      6.63 o 
  -2  13   4      584.35      551.96      7.75 o 
  -1  13   4     1046.01     1038.70     11.28 o 
   0  13   4     2329.17     2051.50     18.31 o 
   1  13   4     1037.67     1022.13     10.82 o 
   2  13   4      628.82      599.63      7.63 o 
   3  13   4      326.75      349.33      6.11 o 
   4  13   4      279.20      244.59      5.42 o 
   5  13   4     1666.32     1589.42     15.96 o 
   6  13   4     1292.12     1180.21     13.15 o 
   7  13   4      319.74      290.49      6.75 o 
   8  13   4      668.45      621.79      9.66 o 
   9  13   4     1093.06     1014.18     13.46 o 
  10  13   4      196.19      174.67      6.51 o 
  11  13   4      244.60      221.19      7.27 o 
  12  13   4     1490.11     1414.08     18.35 o 
  13  13   4      431.46      415.35     14.26 o 
 -14  14   4      337.26      334.40     20.01 o 
 -13  14   4        8.99        6.68      3.26 o 
 -12  14   4      379.58      394.05      9.28 o 
 -11  14   4      194.67      184.12      6.50 o 
 -10  14   4      148.77      136.56      5.22 o 
  -9  14   4       76.58       71.68      4.03 o 
  -8  14   4      509.45      495.11      8.18 o 
  -7  14   4     1570.76     1409.81     15.05 o 
  -6  14   4      248.36      260.91      6.49 o 
  -5  14   4      286.72      286.27      6.65 o 
  -4  14   4      409.18      387.47      7.23 o 
  -3  14   4       38.01       27.31      3.00 o 
  -2  14   4      715.90      704.23      9.73 o 
  -1  14   4      463.86      446.80      6.98 o 
   0  14   4      369.94      426.03      6.82 o 
   1  14   4      465.65      454.70      7.01 o 
   2  14   4      690.28      675.32      8.88 o 
   3  14   4       42.69       40.12      2.60 o 
   4  14   4      429.46      406.94      6.82 o 
   5  14   4      286.51      285.08      6.52 o 
   6  14   4      250.97      239.66      6.98 o 
   7  14   4     1577.57     1424.75     15.98 o 
   8  14   4      502.97      476.72      8.85 o 
   9  14   4       80.69       79.94      4.47 o 
  10  14   4      150.19      153.29      7.11 o 
  11  14   4      201.45      192.79      7.22 o 
  12  14   4      362.88      382.90      9.64 o 
  13  14   4        7.14        9.50      3.61 o 
  14  14   4      353.97      374.63     17.23 o 
 -15  15   4      246.03      219.94     13.76 o 
 -14  15   4      274.47      255.05      9.78 o 
 -13  15   4       65.26       52.82      4.81 o 
 -12  15   4      293.93      324.67     12.94 o 
 -11  15   4        0.07        3.19      2.95 o 
 -10  15   4      274.10      289.50      8.11 o 
  -9  15   4      618.22      571.30      9.58 o 
  -8  15   4     1052.82      952.66     12.39 o 
  -7  15   4      570.54      560.89      9.04 o 
  -6  15   4      434.38      412.67      7.73 o 
  -5  15   4      664.70      654.59      9.78 o 
  -4  15   4     1684.03     1586.12     17.32 o 
  -3  15   4      415.93      403.43      7.85 o 
  -2  15   4      872.83      848.40     11.83 o 
  -1  15   4        8.71        7.51      2.36 o 
   0  15   4      377.33      371.30      6.86 o 
   1  15   4        7.43        3.61      2.08 o 
   2  15   4      908.62      905.67     11.11 o 
   3  15   4      400.67      397.29      6.56 o 
   4  15   4     1667.70     1602.75     17.19 o 
   5  15   4      695.71      695.95      9.97 o 
   6  15   4      435.56      421.07      7.83 o 
   7  15   4      561.21      548.19      9.64 o 
   8  15   4     1043.05      970.75     13.37 o 
   9  15   4      620.37      588.79     11.17 o 
  10  15   4      270.18      273.79      7.78 o 
  11  15   4        0.09        1.47      3.13 o 
  12  15   4      297.47      325.35      9.80 o 
  13  15   4       68.73       77.01      6.05 o 
  14  15   4      280.09      289.24     10.29 o 
  15  15   4      234.16      261.93     17.37 o 
 -16  16   4       14.32        9.18      9.10 o 
 -15  16   4       60.64       42.67      7.16 o 
 -14  16   4      339.37      316.19     14.52 o 
 -13  16   4       26.37       20.45      4.52 o 
 -12  16   4      287.56      274.53      9.99 o 
 -11  16   4      145.13      151.12      6.89 o 
 -10  16   4      310.80      294.09      8.56 o 
  -9  16   4      491.97      520.85      9.90 o 
  -8  16   4      688.86      673.87     11.01 o 
  -7  16   4      252.96      252.01      7.11 o 
  -6  16   4      196.63      179.41      6.03 o 
  -5  16   4       25.52       18.08      2.93 o 
  -4  16   4      411.90      380.88      7.80 o 
  -3  16   4       44.04       33.34      3.23 o 
  -2  16   4      116.36      118.15      5.05 o 
  -1  16   4      316.32      317.55      7.73 o 
   0  16   4      390.67      396.11      8.43 o 
   1  16   4      324.90      333.43      7.56 o 
   2  16   4      112.99      119.80      4.94 o 
   3  16   4       41.05       28.69      2.86 o 
   4  16   4      402.43      380.30      7.52 o 
   5  16   4       25.15       17.89      2.84 o 
   6  16   4      188.36      172.59      5.92 o 
   7  16   4      244.81      242.63      7.39 o 
   8  16   4      697.55      705.96     11.70 o 
   9  16   4      484.30      518.36     10.85 o 
  10  16   4      305.48      295.85      9.14 o 
  11  16   4      136.87      136.46      6.95 o 
  12  16   4      278.34      272.02      9.50 o 
  13  16   4       27.35       26.66      4.39 o 
  14  16   4      338.77      338.35     11.62 o 
  15  16   4       58.72       52.03      6.29 o 
  16  16   4       15.10       16.41      7.04 o 
 -17  17   4      129.40      112.65     12.20 o 
 -16  17   4      130.05      111.59     10.17 o 
 -15  17   4       57.03       49.62      7.84 o 
 -14  17   4      314.00      303.64     12.97 o 
 -13  17   4      130.89      120.26      7.63 o 
 -12  17   4      459.32      426.63     12.03 o 
 -11  17   4       80.16       70.44      5.54 o 
 -10  17   4      218.34      213.33      8.61 o 
  -9  17   4       79.19       85.27      5.16 o 
  -8  17   4       27.83       25.41      3.40 o 
  -7  17   4       22.07       17.10      3.15 o 
  -6  17   4       85.54       98.42      5.01 o 
  -5  17   4      422.41      450.01      9.37 o 
  -4  17   4     1017.61      939.76     13.17 o 
  -3  17   4      662.18      618.17     10.58 o 
  -2  17   4       91.62       89.62      4.73 o 
  -1  17   4      178.72      184.15      6.68 o 
   0  17   4      245.40      244.23      7.42 o 
   1  17   4      189.98      187.65      6.58 o 
   2  17   4       89.43       80.55      4.58 o 
   3  17   4      644.81      613.75      9.87 o 
   4  17   4     1021.72      980.60     13.21 o 
   5  17   4      409.24      437.71      8.71 o 
   6  17   4       81.49       92.10      5.02 o 
   7  17   4       26.12       19.98      3.36 o 
   8  17   4       28.10       29.75      3.80 o 
   9  17   4       81.55       86.43      5.45 o 
  10  17   4      223.13      217.86      8.24 o 
  11  17   4       77.96       60.36      5.29 o 
  12  17   4      459.09      436.73     11.52 o 
  13  17   4      135.73      134.60      8.36 o 
  14  17   4      311.13      326.94     11.23 o 
  15  17   4       55.82       45.81      5.81 o 
  16  17   4      132.87      114.07      7.64 o 
  17  17   4      128.23      130.89     11.51 o 
 -18  18   4      160.73      166.90     15.21 o 
 -17  18   4      161.10      170.79     10.46 o 
 -16  18   4        4.25       -1.62      6.03 o 
 -15  18   4       63.28       75.41      7.27 o 
 -14  18   4      116.19       77.52      7.12 o 
 -13  18   4      269.20      252.58     11.13 o 
 -12  18   4      200.48      182.63      9.06 o 
 -11  18   4      243.61      243.10     10.05 o 
 -10  18   4      430.24      429.58     11.02 o 
  -9  18   4      148.63      162.96      7.55 o 
  -8  18   4      131.59      129.63      5.98 o 
  -7  18   4       15.91       14.08      3.29 o 
  -6  18   4       82.88       78.82      4.86 o 
  -5  18   4      298.34      256.19      7.69 o 
  -4  18   4       44.35       47.23      4.07 o 
  -3  18   4      182.73      175.35      6.72 o 
  -2  18   4      121.15      102.25      5.55 o 
  -1  18   4      253.71      263.70      8.58 o 
   0  18   4       38.53       40.01      3.99 o 
   1  18   4      250.22      244.42      8.22 o 
   2  18   4      128.63      109.74      5.95 o 
   3  18   4      180.88      180.60      6.47 o 
   4  18   4       42.51       40.05      4.02 o 
   5  18   4      292.64      263.80      8.03 o 
   6  18   4       84.82       76.64      5.03 o 
   7  18   4       18.43       19.70      3.62 o 
   8  18   4      131.44      122.67      6.20 o 
   9  18   4      143.65      152.23      7.13 o 
  10  18   4      413.25      416.57     10.72 o 
  11  18   4      238.68      229.57      9.11 o 
  12  18   4      202.72      203.29      8.84 o 
  13  18   4      269.98      295.83     10.35 o 
  14  18   4      116.03      113.58      7.75 o 
  15  18   4       64.29       61.51      6.51 o 
  16  18   4        4.03        6.21      4.72 o 
  17  18   4      163.37      168.77      9.43 o 
  18  18   4      170.89      195.14     13.86 o 
 -18  19   4        5.45        8.03      6.43 o 
 -17  19   4       51.04       46.07      7.05 o 
 -16  19   4       54.42       59.35      7.35 o 
 -15  19   4       95.26       92.86      7.99 o 
 -14  19   4      436.64      438.32     17.14 o 
 -13  19   4      116.10      103.10      7.89 o 
 -12  19   4      445.03      437.16     12.91 o 
 -11  19   4      238.08      239.21     10.28 o 
 -10  19   4       80.58       81.53      6.63 o 
  -9  19   4       58.79       56.23      5.20 o 
  -8  19   4      134.29      150.69      7.25 o 
  -7  19   4       29.95       31.79      3.99 o 
  -6  19   4      743.82      762.32     12.96 o 
  -5  19   4       25.32       35.59      4.04 o 
  -4  19   4      301.45      305.12      8.72 o 
  -3  19   4       24.07       28.49      3.83 o 
  -2  19   4      414.27      436.05      9.95 o 
  -1  19   4       55.56       61.32      4.73 o 
   0  19   4      374.10      372.32      9.43 o 
   1  19   4       53.91       67.11      5.07 o 
   2  19   4      417.67      427.00     10.47 o 
   3  19   4       24.77       21.14      3.46 o 
   4  19   4      302.60      302.87     10.01 o 
   5  19   4       26.60       24.34      5.72 o 
   6  19   4      750.33      782.19     15.48 o 
   7  19   4       31.55       30.56      5.68 o 
   8  19   4      135.02      155.52      7.49 o 
   9  19   4       56.49       66.59      5.58 o 
  10  19   4       78.44       78.64      6.25 o 
  11  19   4      242.33      241.71      9.88 o 
  12  19   4      448.80      429.67     12.63 o 
  13  19   4      116.29      117.26      7.69 o 
  14  19   4      446.30      440.05     14.29 o 
  15  19   4       97.18       95.94      7.62 o 
  16  19   4       48.80       53.47      8.47 o 
  17  19   4       51.99       52.76      6.89 o 
  18  19   4        4.16        1.27      5.51 o 
  19  19   4       39.21       32.49     16.70 o 
 -17  20   4      105.90      114.03     10.98 o 
 -16  20   4      118.68      112.99     10.39 o 
 -15  20   4        1.87       -5.05      5.05 o 
 -14  20   4        9.93       -3.77      4.76 o 
 -13  20   4      166.06      157.22     11.99 o 
 -12  20   4       56.81       60.07      6.80 o 
 -11  20   4      175.87      174.37      9.14 o 
 -10  20   4      126.56      124.70      8.28 o 
  -9  20   4       87.32       74.57      7.69 o 
  -8  20   4      433.00      456.02     11.19 o 
  -7  20   4      702.73      685.99     13.29 o 
  -6  20   4      218.57      222.98      7.95 o 
  -5  20   4      404.65      424.83     10.47 o 
  -4  20   4       74.93       79.96      5.49 o 
  -3  20   4       36.05       24.37      3.89 o 
  -2  20   4       86.04       93.96      5.69 o 
  -1  20   4      362.18      369.61      9.92 o 
   0  20   4        5.51        6.54      3.48 o 
   1  20   4      366.28      384.46     10.23 o 
   2  20   4       91.19       94.52      5.98 o 
   3  20   4       34.00       26.00      4.00 o 
   4  20   4       77.26       84.28      5.85 o 
   5  20   4      406.92      422.65     14.76 o 
   6  20   4      222.35      231.38      9.52 o 
   7  20   4      702.70      685.92     14.15 o 
   8  20   4      442.21      459.59     11.63 o 
   9  20   4       86.35       82.06      6.47 o 
  10  20   4      128.15      132.06      7.79 o 
  11  20   4      179.81      183.85      9.14 o 
  12  20   4       56.63       56.83      6.21 o 
  13  20   4      163.58      140.74      8.81 o 
  14  20   4       10.11        3.36      4.81 o 
  15  20   4        1.19       -3.54      4.83 o 
  16  20   4      118.28      120.36      8.80 o 
  17  20   4      103.20      119.85      9.82 o 
 -16  21   4      109.96      106.15     10.75 o 
 -15  21   4       41.69       44.35      7.38 o 
 -14  21   4       40.64       19.32      6.09 o 
 -13  21   4       23.78       15.40      6.71 o 
 -12  21   4      174.66      155.74     10.21 o 
 -11  21   4       10.26        8.40      5.23 o 
 -10  21   4       68.18       68.16      6.89 o 
  -9  21   4      425.45      440.91     19.53 o 
  -8  21   4       37.40       27.28      5.07 o 
  -7  21   4       54.76       59.11      5.34 o 
  -6  21   4      414.92      428.28     11.61 o 
  -5  21   4      142.19      137.09      6.86 o 
  -4  21   4      557.32      589.38     14.82 o 
  -3  21   4      109.59      102.06      6.13 o 
  -2  21   4       36.36       38.84      4.49 o 
  -1  21   4       37.50       48.08      4.97 o 
   0  21   4     1076.60     1099.43     19.54 o 
   1  21   4       36.24       39.23      5.48 o 
   2  21   4       35.27       35.30      4.89 o 
   3  21   4       99.72       85.81      6.64 o 
   4  21   4      541.27      539.47     14.29 o 
   5  21   4      150.13      147.95      8.25 o 
   6  21   4      414.90      403.60     13.14 o 
   7  21   4       55.55       50.60      5.91 o 
   8  21   4       36.01       14.74      4.83 o 
   9  21   4      412.20      415.79     12.53 o 
  10  21   4       66.85       60.70      7.66 o 
  11  21   4       11.84        1.39      4.58 o 
  12  21   4      176.39      170.98      9.14 o 
  13  21   4       23.82       25.38      5.78 o 
  14  21   4       38.87       24.41      6.00 o 
  15  21   4       39.98       31.46      6.56 o 
  16  21   4      107.05      124.36      9.87 o 
 -15  22   4       10.35        1.86      7.16 o 
 -14  22   4       72.04       75.77     11.72 o 
 -13  22   4      178.64      174.93     11.22 o 
 -12  22   4       71.65       69.33      9.11 o 
 -11  22   4        2.56       -1.27      5.31 o 
 -10  22   4       57.39       48.60      7.11 o 
  -9  22   4        4.43        8.66      4.74 o 
  -8  22   4       35.45       28.24      5.31 o 
  -7  22   4        1.02        2.66      4.33 o 
  -6  22   4       11.93        7.87      4.25 o 
  -5  22   4        7.84       12.56      3.94 o 
  -4  22   4      148.39      151.43      7.43 o 
  -3  22   4       35.75       25.93      4.94 o 
  -2  22   4      219.06      216.09      8.92 o 
  -1  22   4      125.23      123.16      7.11 o 
   0  22   4      384.19      392.76     11.93 o 
   1  22   4      125.02      119.49      7.71 o 
   2  22   4      214.10      211.58      9.91 o 
   3  22   4       34.74       33.03      5.31 o 
   4  22   4      152.27      164.06      8.48 o 
   5  22   4        6.70       10.31      4.37 o 
   6  22   4       11.70        8.34      4.81 o 
   7  22   4        0.66       -4.78      4.78 o 
   8  22   4       38.07       24.23      5.62 o 
   9  22   4        4.71        1.07      4.96 o 
  10  22   4       60.00       53.14      6.79 o 
  11  22   4        2.74       -4.19      4.55 o 
  12  22   4       68.94       62.89      6.77 o 
  13  22   4      175.47      177.83     10.00 o 
  14  22   4       73.81       71.79      9.33 o 
  15  22   4       11.99        0.23      5.82 o 
 -13  23   4       45.55       43.13      8.29 o 
 -12  23   4       17.26       15.98      6.79 o 
 -11  23   4       62.69       46.96      9.82 o 
 -10  23   4      118.81       97.39      9.93 o 
  -9  23   4      222.51      213.06     11.20 o 
  -8  23   4       97.96       99.22      8.71 o 
  -7  23   4      113.29       98.05      7.86 o 
  -6  23   4       71.76       69.05      7.09 o 
  -5  23   4      305.42      318.95     11.27 o 
  -4  23   4      153.25      152.32      7.66 o 
  -3  23   4      241.91      235.45      9.56 o 
  -2  23   4      526.75      531.49     16.36 o 
  -1  23   4      307.82      320.53     12.04 o 
   0  23   4      220.71      211.24     10.10 o 
   1  23   4      313.79      327.63     12.02 o 
   2  23   4      508.87      495.61     14.83 o 
   3  23   4      248.95      267.57     12.91 o 
   4  23   4      151.14      156.65     12.73 o 
   5  23   4      313.60      293.65     11.13 o 
   6  23   4       70.70       63.07      7.58 o 
   7  23   4      113.58      103.86      8.96 o 
   8  23   4      101.44       86.25      8.69 o 
   9  23   4      222.63      207.90     15.82 o 
  10  23   4      119.40      108.94      8.90 o 
  11  23   4       65.19       61.25      7.77 o 
  12  23   4       17.91        8.50      5.60 o 
  13  23   4       46.10       39.33      7.04 o 
 -12  24   4       13.57        4.45      6.46 o 
 -11  24   4       20.32       12.02      7.55 o 
 -10  24   4        3.99       -2.91      6.13 o 
  -9  24   4       57.90       61.92      8.96 o 
  -8  24   4       27.06       24.17      6.12 o 
  -7  24   4       34.08       28.44      5.90 o 
  -6  24   4       35.41       31.52      5.87 o 
  -5  24   4      191.17      202.88     10.45 o 
  -4  24   4      121.58      123.90      9.05 o 
  -3  24   4       44.33       48.60      6.19 o 
  -2  24   4       15.92       10.67      5.02 o 
  -1  24   4       23.40       30.58      5.68 o 
   0  24   4       42.23       40.09      5.97 o 
   1  24   4       22.05       16.15      5.52 o 
   2  24   4       16.93       15.62      5.41 o 
   3  24   4       43.81       44.18      6.46 o 
   4  24   4      119.86      119.63      8.60 o 
   5  24   4      190.93      218.97     10.98 o 
   6  24   4       34.81       28.59      6.09 o 
   7  24   4       33.52       20.57      6.66 o 
   8  24   4       27.16       32.32      6.70 o 
   9  24   4       58.95       74.88      9.00 o 
  10  24   4        3.38       -2.55      7.24 o 
  11  24   4       21.24       12.19      7.46 o 
  12  24   4       13.98        4.27      8.23 o 
  -9  25   4      192.85      221.51     13.75 o 
  -8  25   4       97.91      100.31     14.31 o 
  -7  25   4       52.87       50.91      6.72 o 
  -6  25   4        1.38        5.03      5.28 o 
  -5  25   4      187.74      195.10     11.16 o 
  -4  25   4       20.11       15.59      5.76 o 
  -3  25   4       91.87       74.19      8.25 o 
  -2  25   4       34.23       25.38      5.85 o 
  -1  25   4       28.09       36.56      6.46 o 
   0  25   4      313.30      316.91     16.51 o 
   1  25   4       29.13       24.35      6.86 o 
   2  25   4       36.71       26.31      6.22 o 
   3  25   4       94.12       88.10      8.91 o 
   4  25   4       20.28        5.55      5.97 o 
   5  25   4      189.96      200.47     10.88 o 
   6  25   4        1.00       -4.76      4.76 o 
   7  25   4       53.69       50.29      7.96 o 
   8  25   4       98.57       96.31     10.11 o 
   9  25   4      195.07      188.66     13.71 o 
  -6  26   4      258.81      285.65     16.18 o 
  -5  26   4       71.16       63.14      9.10 o 
  -4  26   4       59.20       46.43      8.19 o 
  -3  26   4        5.96        0.85      5.99 o 
  -2  26   4       50.91       40.44      8.55 o 
  -1  26   4      136.98      137.00     13.41 o 
   0  26   4       95.33       91.00      8.62 o 
   1  26   4      132.35      127.96      9.53 o 
   2  26   4       50.86       46.75     10.27 o 
   3  26   4        6.65       -6.15      6.54 o 
   4  26   4       58.07       48.01      8.39 o 
   5  26   4       68.87       57.77      7.68 o 
   6  26   4      259.09      261.73     20.46 o 
   0   1   5      295.03      265.30      5.34 o 
  -1   2   5      617.62      613.29      6.85 o 
   0   2   5      321.76      312.35      4.78 o 
   1   2   5      616.46      621.55      7.09 o 
  -2   3   5      201.94      197.65      4.41 o 
  -1   3   5     1031.10     1013.90     11.25 o 
   0   3   5      601.53      625.26      7.14 o 
   1   3   5     1038.19     1028.28     10.11 o 
   2   3   5      200.55      202.19      4.14 o 
  -3   4   5      703.94      696.40      8.71 o 
  -2   4   5       20.99       20.91      1.94 o 
  -1   4   5     2459.15     2352.09     22.54 o 
   0   4   5      472.08      400.02      6.79 o 
   1   4   5     2424.09     2379.13     21.67 o 
   2   4   5       20.88       16.53      2.07 o 
   3   4   5      723.08      710.60      9.08 o 
  -4   5   5      736.80      753.16      8.32 o 
  -3   5   5      421.57      451.17      6.24 o 
  -2   5   5     2075.43     1897.28     20.26 o 
  -1   5   5      740.37      688.36     10.44 o 
   0   5   5      127.44      135.66      4.62 o 
   1   5   5      705.32      655.58      9.69 o 
   2   5   5     2045.97     1920.70     17.61 o 
   3   5   5      406.28      428.71      6.52 o 
   4   5   5      767.65      784.71      8.97 o 
  -5   6   5      370.27      356.32      5.17 o 
  -4   6   5      845.71      836.98      8.58 o 
  -3   6   5      424.86      400.18      5.91 o 
  -2   6   5     1569.45     1465.01     16.43 o 
  -1   6   5     1851.73     1738.69     20.79 o 
   0   6   5     2716.38     2539.06     26.75 o 
   1   6   5     1860.06     1772.07     18.26 o 
   2   6   5     1531.95     1445.60     14.22 o 
   3   6   5      412.02      392.23      6.50 o 
   4   6   5      858.14      834.34      9.54 o 
   5   6   5      381.06      363.72      5.58 o 
  -6   7   5      452.34      436.10      6.07 o 
  -5   7   5      762.53      696.60      7.77 o 
  -4   7   5        2.88        2.98      1.50 o 
  -3   7   5      988.47      898.17     10.23 o 
  -2   7   5     1831.84     1690.43     18.45 o 
  -1   7   5       80.70       79.38      4.25 o 
   0   7   5       94.37       87.30      4.60 o 
   1   7   5       68.50       67.61      3.81 o 
   2   7   5     1848.04     1716.74     16.23 o 
   3   7   5      962.76      887.92     10.40 o 
   4   7   5        3.47        2.70      1.75 o 
   5   7   5      754.20      661.32      8.52 o 
   6   7   5      447.19      436.95      6.30 o 
  -7   8   5       57.18       55.96      3.05 o 
  -6   8   5     1060.15     1053.32     10.82 o 
  -5   8   5       38.07       42.32      2.42 o 
  -4   8   5     1125.13     1041.52      9.77 o 
  -3   8   5      988.48      981.24     10.71 o 
  -2   8   5     2623.83     2475.71     21.10 o 
  -1   8   5      944.96      900.61     10.78 o 
   0   8   5      525.44      588.03      8.52 o 
   1   8   5      939.70      897.45     11.17 o 
   2   8   5     2616.33     2451.94     21.17 o 
   3   8   5     1027.96     1011.16     10.86 o 
   4   8   5     1096.86      997.21     10.83 o 
   5   8   5       42.52       49.00      2.87 o 
   6   8   5     1048.92     1047.87     11.51 o 
   7   8   5       64.61       67.61      3.12 o 
  -8   9   5     1063.64     1011.53     11.95 o 
  -7   9   5     1431.98     1275.73     13.69 o 
  -6   9   5       99.58      114.33      3.82 o 
  -5   9   5     1249.45     1163.16     11.43 o 
  -4   9   5      403.10      340.90      5.34 o 
  -3   9   5      265.94      261.23      5.61 o 
  -2   9   5     3468.56     3284.57     25.92 o 
  -1   9   5       73.15       77.65      3.53 o 
   0   9   5     2352.12     2259.06     20.22 o 
   1   9   5       77.92       87.11      3.83 o 
   2   9   5     3503.62     3340.77     27.78 o 
   3   9   5      251.55      239.63      6.04 o 
   4   9   5      390.89      334.20      5.97 o 
   5   9   5     1227.36     1124.87     12.04 o 
   6   9   5       95.92      104.79      3.96 o 
   7   9   5     1419.64     1280.37     14.06 o 
   8   9   5     1107.57     1064.44     11.33 o 
  -9  10   5     3491.87     3229.44     27.17 o 
  -8  10   5        7.79        2.59      2.10 o 
  -7  10   5      800.96      764.43     10.04 o 
  -6  10   5      401.95      375.03      9.19 o 
  -5  10   5      912.17      829.81      9.43 o 
  -4  10   5     1327.90     1305.70     12.48 o 
  -3  10   5      835.40      807.56      9.77 o 
  -2  10   5      353.56      307.24      6.00 o 
  -1  10   5      114.23      115.00      4.12 o 
   0  10   5     1347.73     1232.17     13.31 o 
   1  10   5      103.26      100.65      4.09 o 
   2  10   5      366.72      314.52      6.39 o 
   3  10   5      837.52      823.51     10.71 o 
   4  10   5     1282.23     1270.86     13.87 o 
   5  10   5      907.52      830.01     10.65 o 
   6  10   5      404.07      373.01      7.94 o 
   7  10   5      808.99      774.77     11.28 o 
   8  10   5       10.52        7.78      2.50 o 
   9  10   5     3461.58     3213.86     27.53 o 
 -10  11   5      210.11      209.92      6.05 o 
  -9  11   5      894.23      865.55     11.34 o 
  -8  11   5      268.55      271.09      6.49 o 
  -7  11   5      293.21      263.99      6.23 o 
  -6  11   5       84.57       96.38      4.22 o 
  -5  11   5     1919.67     1780.69     16.22 o 
  -4  11   5      264.91      243.69      5.29 o 
  -3  11   5      283.74      251.05      6.28 o 
  -2  11   5      700.82      601.64      8.28 o 
  -1  11   5      110.79      105.38      4.04 o 
   0  11   5      480.69      428.47      8.62 o 
   1  11   5      110.34      108.50      4.18 o 
   2  11   5      711.51      620.26      9.07 o 
   3  11   5      295.05      260.49      6.93 o 
   4  11   5      263.67      241.15      6.42 o 
   5  11   5     1963.92     1778.81     17.70 o 
   6  11   5       84.47       90.93      4.42 o 
   7  11   5      316.25      291.23      7.20 o 
   8  11   5      249.12      248.68      6.88 o 
   9  11   5      919.35      882.48     10.93 o 
  10  11   5      197.97      170.72      7.01 o 
 -11  12   5       95.47       89.16      4.59 o 
 -10  12   5       70.30       84.17      4.22 o 
  -9  12   5       23.94       28.48      2.98 o 
  -8  12   5      179.80      184.29      5.75 o 
  -7  12   5      112.91      128.58      4.95 o 
  -6  12   5       13.98        9.99      2.32 o 
  -5  12   5     1042.26     1041.28     11.93 o 
  -4  12   5      174.00      185.24      6.23 o 
  -3  12   5      115.97      101.50      4.61 o 
  -2  12   5       69.57       87.93      4.19 o 
  -1  12   5      301.00      308.17      6.38 o 
   0  12   5       25.14       28.12      2.62 o 
   1  12   5      305.13      304.86      6.31 o 
   2  12   5       75.00       85.15      4.08 o 
   3  12   5      122.97      109.24      4.66 o 
   4  12   5      171.19      194.05      8.41 o 
   5  12   5     1051.53     1055.54     13.89 o 
   6  12   5       15.01       15.40      2.79 o 
   7  12   5      125.76      140.82      5.73 o 
   8  12   5      191.65      197.46      6.66 o 
   9  12   5       26.59       24.56      2.66 o 
  10  12   5       73.57       93.89      4.76 o 
  11  12   5       98.43       89.07      4.99 o 
 -12  13   5       69.27       69.01      4.46 o 
 -11  13   5      231.83      237.91      6.94 o 
 -10  13   5      111.76      105.04      4.84 o 
  -9  13   5      823.31      829.12     11.52 o 
  -8  13   5      708.10      701.13     10.73 o 
  -7  13   5      218.30      210.53      6.34 o 
  -6  13   5     2665.36     2470.84     23.54 o 
  -5  13   5      424.83      385.69      7.57 o 
  -4  13   5      130.62      142.85      5.37 o 
  -3  13   5     1408.41     1338.32     15.42 o 
  -2  13   5      210.63      206.71      6.76 o 
  -1  13   5      316.63      331.82      7.65 o 
   0  13   5      253.75      249.03      7.28 o 
   1  13   5      317.74      326.73      7.84 o 
   2  13   5      202.00      209.54      6.60 o 
   3  13   5     1390.62     1356.44     17.03 o 
   4  13   5      144.32      150.58      6.07 o 
   5  13   5      411.08      374.74      8.62 o 
   6  13   5     2667.19     2450.62     26.02 o 
   7  13   5      234.81      214.45      6.98 o 
   8  13   5      685.13      671.31     11.15 o 
   9  13   5      810.93      796.91     11.48 o 
  10  13   5      116.35      114.26      5.34 o 
  11  13   5      229.95      227.68      7.36 o 
  12  13   5       67.42       69.91      4.75 o 
 -13  14   5      218.08      211.80      7.91 o 
 -12  14   5      217.47      214.88      7.31 o 
 -11  14   5       12.50       16.35      3.05 o 
 -10  14   5      194.06      179.88      6.27 o 
  -9  14   5      468.68      454.96      9.11 o 
  -8  14   5      123.25      117.38      5.39 o 
  -7  14   5      256.31      227.78      7.01 o 
  -6  14   5       62.38       60.11      3.95 o 
  -5  14   5      538.48      554.48      9.44 o 
  -4  14   5       88.76       92.17      4.44 o 
  -3  14   5      151.93      142.12      4.59 o 
  -2  14   5       10.32       11.81      2.86 o 
  -1  14   5      242.23      245.47      7.58 o 
   0  14   5       17.50       20.00      3.04 o 
   1  14   5      247.49      234.65      7.13 o 
   2  14   5       12.35       15.15      2.89 o 
   3  14   5      167.16      158.27      6.01 o 
   4  14   5       87.68       87.19      4.94 o 
   5  14   5      524.29      553.92     10.38 o 
   6  14   5       60.34       68.67      4.62 o 
   7  14   5      245.71      213.11      7.28 o 
   8  14   5      120.32      109.19      4.56 o 
   9  14   5      460.68      460.31      8.76 o 
  10  14   5      197.77      185.45      6.67 o 
  11  14   5       12.32       11.41      3.16 o 
  12  14   5      209.93      222.73      7.53 o 
  13  14   5      217.21      234.88      8.82 o 
 -14  15   5       30.16       36.91      4.73 o 
 -13  15   5      370.75      364.83     10.59 o 
 -12  15   5       38.05       39.16      4.46 o 
 -11  15   5       27.55       29.39      3.89 o 
 -10  15   5       23.64       13.23      3.18 o 
  -9  15   5       25.85       31.99      3.60 o 
  -8  15   5       59.02       63.11      4.34 o 
  -7  15   5       39.41       34.19      3.55 o 
  -6  15   5       55.87       54.49      3.91 o 
  -5  15   5       59.02       56.41      3.89 o 
  -4  15   5      461.24      468.05      8.72 o 
  -3  15   5       87.32       85.82      4.30 o 
  -2  15   5      145.61      139.46      5.07 o 
  -1  15   5      283.26      307.20      9.07 o 
   0  15   5      145.84      148.47      6.56 o 
   1  15   5      288.98      297.93      8.92 o 
   2  15   5      151.90      145.20      5.97 o 
   3  15   5       85.19       90.43      5.02 o 
   4  15   5      470.45      458.29      9.37 o 
   5  15   5       58.49       53.05      4.20 o 
   6  15   5       58.46       52.84      4.31 o 
   7  15   5       44.39       35.33      3.97 o 
   8  15   5       54.91       58.42      3.76 o 
   9  15   5       23.59       30.03      3.37 o 
  10  15   5       23.34       26.68      3.76 o 
  11  15   5       27.27       44.29      4.14 o 
  12  15   5       39.40       46.36      6.14 o 
  13  15   5      364.25      367.04     10.58 o 
  14  15   5       29.92       40.86      5.83 o 
 -15  16   5      156.83      165.12      9.42 o 
 -14  16   5      257.90      234.96      9.84 o 
 -13  16   5      126.62      121.07      6.80 o 
 -12  16   5      237.86      289.19      9.97 o 
 -11  16   5       26.59       26.79      4.09 o 
 -10  16   5      658.03      647.10     12.47 o 
  -9  16   5       45.76       33.79      3.85 o 
  -8  16   5      272.37      295.28      8.47 o 
  -7  16   5       61.80       53.26      4.02 o 
  -6  16   5      137.20      144.20      5.76 o 
  -5  16   5      260.95      230.11      6.96 o 
  -4  16   5      103.40       96.30      4.72 o 
  -3  16   5        8.21        6.92      2.59 o 
  -2  16   5      294.58      311.83      9.19 o 
  -1  16   5      494.68      466.25      9.56 o 
   0  16   5      126.55      146.43      6.67 o 
   1  16   5      495.20      456.35     10.17 o 
   2  16   5      287.78      301.18      9.30 o 
   3  16   5        6.81        7.29      2.96 o 
   4  16   5       96.84       93.68      5.20 o 
   5  16   5      272.10      243.53      7.83 o 
   6  16   5      138.90      139.58      6.09 o 
   7  16   5       58.71       50.23      3.58 o 
   8  16   5      275.86      298.61      8.18 o 
   9  16   5       46.55       39.17      4.36 o 
  10  16   5      677.39      664.31     12.54 o 
  11  16   5       27.08       24.71      4.08 o 
  12  16   5      243.46      277.83      9.28 o 
  13  16   5      119.53      131.35      7.25 o 
  14  16   5      262.54      281.58      9.89 o 
  15  16   5      153.68      152.50      8.60 o 
 -16  17   5        5.54        5.45      5.20 o 
 -15  17   5      236.00      207.13     11.03 o 
 -14  17   5        5.70       10.59      4.90 o 
 -13  17   5      422.42      448.63     13.80 o 
 -12  17   5      737.47      773.24     15.65 o 
 -11  17   5      114.64      116.04      6.96 o 
 -10  17   5      154.77      163.47      7.33 o 
  -9  17   5      117.85      122.89      6.27 o 
  -8  17   5      137.96      136.12      6.22 o 
  -7  17   5        6.23        7.55      2.96 o 
  -6  17   5       28.56       32.65      3.69 o 
  -5  17   5       77.22       84.67      4.86 o 
  -4  17   5       31.41       35.45      3.63 o 
  -3  17   5      192.00      182.64      6.65 o 
  -2  17   5        6.44        5.43      2.69 o 
  -1  17   5      746.68      756.72     12.04 o 
   0  17   5      261.65      287.42      7.56 o 
   1  17   5      737.00      737.45     14.20 o 
   2  17   5        7.86        7.34      3.40 o 
   3  17   5      186.08      167.26      7.51 o 
   4  17   5       30.54       38.50      4.03 o 
   5  17   5       73.37       86.58      5.33 o 
   6  17   5       29.87       31.13      4.13 o 
   7  17   5        6.43        4.58      2.36 o 
   8  17   5      137.62      127.32      5.90 o 
   9  17   5      116.84      114.57      6.34 o 
  10  17   5      153.02      156.53      7.85 o 
  11  17   5      117.91      128.15      6.92 o 
  12  17   5      732.37      772.93     15.05 o 
  13  17   5      427.82      470.44     12.51 o 
  14  17   5        6.30        4.94      4.44 o 
  15  17   5      244.52      221.36     10.12 o 
  16  17   5        5.66       -3.86      4.50 o 
 -17  18   5       81.82       94.10     10.92 o 
 -16  18   5      104.99      103.23      9.35 o 
 -15  18   5      189.69      185.88     14.26 o 
 -14  18   5       60.93       39.98      6.28 o 
 -13  18   5       26.99       21.64      5.38 o 
 -12  18   5      156.25      153.99     10.82 o 
 -11  18   5       22.96       15.27      4.60 o 
 -10  18   5       47.53       47.44      5.57 o 
  -9  18   5      192.68      182.51      8.00 o 
  -8  18   5       94.51       94.46      5.78 o 
  -7  18   5       14.39       20.16      3.56 o 
  -6  18   5       25.56       24.50      3.96 o 
  -5  18   5      101.13      101.10      5.57 o 
  -4  18   5      269.70      262.57      8.15 o 
  -3  18   5      437.80      448.30      9.85 o 
  -2  18   5      337.21      334.53      8.83 o 
  -1  18   5      262.10      270.98      9.16 o 
   0  18   5      275.61      277.56      8.26 o 
   1  18   5      266.78      290.08      9.46 o 
   2  18   5      343.07      323.69     10.73 o 
   3  18   5      439.13      451.91     12.34 o 
   4  18   5      269.73      259.35      9.90 o 
   5  18   5      104.48      109.38      6.13 o 
   6  18   5       26.03       26.69      3.39 o 
   7  18   5       14.02       12.01      3.25 o 
   8  18   5       91.97       88.39      5.49 o 
   9  18   5      183.28      190.34      7.58 o 
  10  18   5       44.39       49.96      5.12 o 
  11  18   5       27.06       23.06      4.50 o 
  12  18   5      155.79      159.52      8.00 o 
  13  18   5       25.28       14.18      4.46 o 
  14  18   5       58.12       64.79      6.55 o 
  15  18   5      190.01      213.08     10.08 o 
  16  18   5      108.58      106.17      7.96 o 
  17  18   5       82.84       66.81      8.53 o 
 -16  19   5       39.52       32.14      8.21 o 
 -15  19   5      139.94      134.41     10.20 o 
 -14  19   5      187.98      171.88     10.69 o 
 -13  19   5       37.10       33.64      7.37 o 
 -12  19   5      117.21      119.36      8.55 o 
 -11  19   5       57.97       57.00      6.69 o 
 -10  19   5       42.15       33.16      5.17 o 
  -9  19   5      179.79      191.45      8.82 o 
  -8  19   5       24.88       21.30      4.02 o 
  -7  19   5       43.76       40.94      4.45 o 
  -6  19   5       40.63       45.62      4.71 o 
  -5  19   5       42.63       58.26      4.78 o 
  -4  19   5        1.77        3.68      3.16 o 
  -3  19   5       87.04       94.16      5.48 o 
  -2  19   5      193.05      206.94      7.70 o 
  -1  19   5       52.21       51.84      4.97 o 
   0  19   5     1008.62     1012.17     16.32 o 
   1  19   5       51.09       52.50      4.58 o 
   2  19   5      194.53      197.12      7.29 o 
   3  19   5       90.99       90.72      5.26 o 
   4  19   5        1.14        8.08      3.00 o 
   5  19   5       43.65       54.32      4.60 o 
   6  19   5       39.00       35.87      4.30 o 
   7  19   5       44.28       34.67      4.34 o 
   8  19   5       25.46       23.10      4.16 o 
   9  19   5      180.98      184.13      8.16 o 
  10  19   5       36.96       36.24      5.44 o 
  11  19   5       52.94       44.09      5.70 o 
  12  19   5      122.19      127.68      8.03 o 
  13  19   5       32.38       53.50      6.24 o 
  14  19   5      191.55      180.53      9.75 o 
  15  19   5      132.09      125.68      9.17 o 
  16  19   5       39.90       25.37      6.83 o 
 -15  20   5        9.10        6.76      7.36 o 
 -14  20   5        0.20        1.43      7.47 o 
 -13  20   5       28.77       14.30      6.65 o 
 -12  20   5       41.82       30.68      6.02 o 
 -11  20   5      303.57      290.03     12.52 o 
 -10  20   5      240.23      225.53     10.97 o 
  -9  20   5      117.81      132.65      7.83 o 
  -8  20   5      104.35       99.57      6.54 o 
  -7  20   5       15.19       15.67      4.23 o 
  -6  20   5      378.69      394.89     10.84 o 
  -5  20   5      120.68      117.77      6.83 o 
  -4  20   5      200.27      195.87      7.83 o 
  -3  20   5       52.16       58.95      4.89 o 
  -2  20   5       14.88       15.90      3.58 o 
  -1  20   5      365.87      351.90     12.36 o 
   0  20   5       79.80       87.21      7.40 o 
   1  20   5      362.22      364.50     10.08 o 
   2  20   5       16.52       12.63      3.54 o 
   3  20   5       49.93       60.14      4.79 o 
   4  20   5      205.57      227.11      9.41 o 
   5  20   5      120.88      112.01      6.71 o 
   6  20   5      370.09      380.09     18.37 o 
   7  20   5       16.12       10.84      4.13 o 
   8  20   5      108.45      100.13      5.88 o 
   9  20   5      119.44      127.45      7.46 o 
  10  20   5      237.77      250.44     10.31 o 
  11  20   5      303.70      318.22     20.66 o 
  12  20   5       41.92       36.00      6.12 o 
  13  20   5       30.62       23.47      6.01 o 
  14  20   5        0.56        5.78      5.67 o 
  15  20   5        8.76        3.23      5.93 o 
 -14  21   5       80.98       71.02      9.54 o 
 -13  21   5      191.63      191.66     13.81 o 
 -12  21   5       26.76       11.71      6.27 o 
 -11  21   5       71.81       48.96      6.90 o 
 -10  21   5      222.43      246.09     11.32 o 
  -9  21   5      165.48      182.51     10.72 o 
  -8  21   5      267.27      254.73     10.58 o 
  -7  21   5      175.63      183.06      8.87 o 
  -6  21   5      102.91      105.18      7.25 o 
  -5  21   5      122.54      126.59      6.89 o 
  -4  21   5      398.69      417.93     12.37 o 
  -3  21   5       22.26       26.73      4.37 o 
  -2  21   5      200.19      223.75      8.77 o 
  -1  21   5      126.70      137.20      7.07 o 
   0  21   5        5.63       11.15      3.73 o 
   1  21   5      122.02      132.59      6.94 o 
   2  21   5      196.25      220.89      8.35 o 
   3  21   5       25.49       31.91      4.50 o 
   4  21   5      400.71      394.55     11.57 o 
   5  21   5      123.16      122.86      7.38 o 
   6  21   5       99.62       87.17      6.56 o 
   7  21   5      174.94      200.75     10.92 o 
   8  21   5      272.54      271.14     11.26 o 
   9  21   5      161.48      171.03      9.54 o 
  10  21   5      224.56      255.92     11.02 o 
  11  21   5       73.13       71.73      7.01 o 
  12  21   5       30.64       22.05      7.29 o 
  13  21   5      191.98      202.88     11.45 o 
  14  21   5       79.74       87.64      9.70 o 
 -12  22   5      294.75      279.48     15.96 o 
 -11  22   5       89.72       69.01      8.10 o 
 -10  22   5      148.60      161.94     11.64 o 
  -9  22   5      415.02      445.42     15.57 o 
  -8  22   5       69.09       75.92      8.93 o 
  -7  22   5       80.46       67.27      6.29 o 
  -6  22   5      183.49      193.23      9.16 o 
  -5  22   5      128.67      147.22      7.58 o 
  -4  22   5      123.29      143.14      7.39 o 
  -3  22   5       67.45       82.33      6.12 o 
  -2  22   5       64.65       53.29      5.20 o 
  -1  22   5       94.35       97.35      6.47 o 
   0  22   5       27.82       29.07      4.58 o 
   1  22   5       94.63       95.14      6.40 o 
   2  22   5       58.56       50.50      5.55 o 
   3  22   5       64.60       66.37      6.05 o 
   4  22   5      116.08      131.94      7.74 o 
   5  22   5      123.05      121.70      7.58 o 
   6  22   5      179.09      182.38      9.26 o 
   7  22   5       75.46       72.37      7.43 o 
   8  22   5       74.53       63.66      7.32 o 
   9  22   5      419.83      453.71     13.77 o 
  10  22   5      144.09      148.78     13.99 o 
  11  22   5       89.78       79.58      8.07 o 
  12  22   5      299.99      288.41     16.42 o 
 -10  23   5       42.09       43.52      8.83 o 
  -9  23   5      111.79      113.42     10.11 o 
  -8  23   5       11.70        5.94      5.81 o 
  -7  23   5       41.73       46.04      6.61 o 
  -6  23   5       55.18       49.19      5.90 o 
  -5  23   5       25.58       20.92      4.87 o 
  -4  23   5      777.68      864.17     18.78 o 
  -3  23   5       41.72       40.50      5.33 o 
  -2  23   5       39.59       53.65      5.53 o 
  -1  23   5       44.26       42.67      6.05 o 
   0  23   5       15.85       10.50      4.19 o 
   1  23   5       40.60       38.81      5.55 o 
   2  23   5       39.94       35.88      5.56 o 
   3  23   5       44.85       41.05      5.59 o 
   4  23   5      779.89      815.51     21.50 o 
   5  23   5       27.96       21.08      6.00 o 
   6  23   5       57.90       52.71      6.36 o 
   7  23   5       46.26       43.94      7.00 o 
   8  23   5       12.51        8.57      5.58 o 
   9  23   5      104.51      104.06      7.80 o 
  10  23   5       40.80       39.26      7.39 o 
  -8  24   5       91.41       85.25      9.19 o 
  -7  24   5      214.75      242.91     13.05 o 
  -6  24   5       71.06       58.30      7.53 o 
  -5  24   5       52.00       41.61      6.61 o 
  -4  24   5       10.81       11.29      4.81 o 
  -3  24   5       22.37       18.91      5.36 o 
  -2  24   5      142.27      152.12      8.15 o 
  -1  24   5      106.58      112.07      8.84 o 
   0  24   5       19.26        5.69      5.20 o 
   1  24   5      107.98      117.07      7.91 o 
   2  24   5      140.57      135.91      8.47 o 
   3  24   5       26.00       24.94      5.59 o 
   4  24   5       11.01       12.49      5.59 o 
   5  24   5       56.60       39.82      6.79 o 
   6  24   5       69.28       68.65      8.05 o 
   7  24   5      216.14      223.26     12.46 o 
   8  24   5       90.23       89.82     10.37 o 
  -4  25   5       33.02       37.16      8.27 o 
  -3  25   5      176.13      190.50     12.08 o 
  -2  25   5       71.54       66.43      8.46 o 
  -1  25   5       41.40       33.56      5.97 o 
   0  25   5       10.09       11.28      5.33 o 
   1  25   5       42.28       24.23      5.56 o 
   2  25   5       69.98       67.70      7.15 o 
   3  25   5      178.06      174.54     11.86 o 
   4  25   5       34.39       20.20     19.43 o 
   0   0   6     1978.42     1737.20     33.86 o 
  -1   1   6      282.51      296.87      7.90 o 
   0   1   6      177.48      146.81      4.09 o 
   1   1   6      292.15      300.85      9.54 o 
  -2   2   6     1903.45     1897.69     24.52 o 
  -1   2   6       57.41       53.30      2.72 o 
   0   2   6     4937.61     4716.70     33.18 o 
   1   2   6       65.38       63.00      2.82 o 
   2   2   6     1933.34     1917.76     23.34 o 
  -3   3   6      405.40      386.23      8.87 o 
  -2   3   6      557.68      531.55      7.21 o 
  -1   3   6      250.83      254.75      5.33 o 
   0   3   6     1064.24      965.52     10.30 o 
   1   3   6      254.69      261.30      5.17 o 
   2   3   6      527.90      497.57      7.63 o 
   3   3   6      394.71      391.32     11.20 o 
  -4   4   6      135.24      134.70      5.68 o 
  -3   4   6      133.87      129.06      3.78 o 
  -2   4   6     2777.23     2552.61     21.50 o 
  -1   4   6      658.96      621.88      9.34 o 
   0   4   6      109.57      112.30      4.85 o 
   1   4   6      654.60      616.34      8.54 o 
   2   4   6     2790.28     2605.03     20.95 o 
   3   4   6      132.43      120.50      3.78 o 
   4   4   6      153.68      143.36      7.98 o 
  -5   5   6       68.78       73.11      4.98 o 
  -4   5   6      728.54      687.33      8.61 o 
  -3   5   6      652.83      626.25      9.17 o 
  -2   5   6     3095.78     2831.69     24.85 o 
  -1   5   6      142.60      147.24      5.28 o 
   0   5   6     1919.69     1914.69     18.50 o 
   1   5   6      144.62      142.65      4.66 o 
   2   5   6     3035.88     2799.08     23.48 o 
   3   5   6      651.43      613.60      7.95 o 
   4   5   6      728.56      683.50     10.48 o 
   5   5   6       65.59       72.08      5.73 o 
  -6   6   6      302.00      275.61      9.34 o 
  -5   6   6      298.48      283.84      5.51 o 
  -4   6   6      434.15      426.69      6.38 o 
  -3   6   6      378.90      357.40      6.97 o 
  -2   6   6      272.90      275.12      6.75 o 
  -1   6   6      551.45      504.60      8.47 o 
   0   6   6     1514.32     1335.88     14.60 o 
   1   6   6      555.40      496.77      8.16 o 
   2   6   6      272.82      267.36      6.09 o 
   3   6   6      367.65      353.16      6.51 o 
   4   6   6      449.16      433.50      8.80 o 
   5   6   6      312.38      290.83      7.36 o 
   6   6   6      275.92      246.90      9.61 o 
  -7   7   6      277.29      243.69      8.84 o 
  -6   7   6      651.77      640.69      9.09 o 
  -5   7   6      169.17      171.68      4.66 o 
  -4   7   6     1104.91      987.84     11.67 o 
  -3   7   6      439.95      391.85      7.21 o 
  -2   7   6      235.87      241.65      6.19 o 
  -1   7   6      138.46      139.55      4.82 o 
   0   7   6      658.70      506.34      8.29 o 
   1   7   6      138.81      131.44      4.87 o 
   2   7   6      233.55      230.40      6.22 o 
   3   7   6      431.84      404.27      7.20 o 
   4   7   6     1114.94     1003.93     11.74 o 
   5   7   6      162.87      148.37      5.95 o 
   6   7   6      655.05      653.81     10.57 o 
   7   7   6      263.96      234.07     10.82 o 
  -8   8   6      518.99      503.21     12.61 o 
  -7   8   6      763.07      778.68     11.28 o 
  -6   8   6      126.73      136.96      5.18 o 
  -5   8   6      400.42      389.94      6.41 o 
  -4   8   6       68.07       65.12      3.79 o 
  -3   8   6      617.80      573.66      8.57 o 
  -2   8   6      102.23      114.82      4.44 o 
  -1   8   6      785.51      693.45      9.52 o 
   0   8   6      753.92      705.41      9.74 o 
   1   8   6      797.84      709.08      9.92 o 
   2   8   6       98.77      110.29      4.49 o 
   3   8   6      609.61      568.92      9.21 o 
   4   8   6       70.05       78.00      3.82 o 
   5   8   6      396.04      376.20      6.65 o 
   6   8   6      125.39      141.39      5.77 o 
   7   8   6      764.36      782.93     12.44 o 
   8   8   6      524.83      529.24     14.41 o 
  -9   9   6      366.26      315.68     10.84 o 
  -8   9   6      373.91      366.62      7.92 o 
  -7   9   6       42.70       38.71      3.26 o 
  -6   9   6      449.45      408.02      7.98 o 
  -5   9   6       46.59       56.01      3.70 o 
  -4   9   6      668.31      633.19      9.68 o 
  -3   9   6       42.38       45.11      3.29 o 
  -2   9   6      124.13      109.22      4.38 o 
  -1   9   6      490.59      457.94      7.64 o 
   0   9   6     1258.11     1119.18     12.90 o 
   1   9   6      488.24      462.24      7.98 o 
   2   9   6      117.90      107.97      4.56 o 
   3   9   6       39.58       46.75      3.45 o 
   4   9   6      659.03      650.12     12.20 o 
   5   9   6       45.78       52.92      3.22 o 
   6   9   6      455.27      421.04      7.30 o 
   7   9   6       47.32       41.30      3.85 o 
   8   9   6      380.59      378.82      8.77 o 
   9   9   6      384.76      356.80     13.32 o 
 -10  10   6      318.84      336.49     12.61 o 
  -9  10   6      220.25      216.92      6.66 o 
  -8  10   6       47.28       54.02      3.69 o 
  -7  10   6      107.63      111.99      4.74 o 
  -6  10   6       38.86       35.25      2.79 o 
  -5  10   6      647.07      584.60      9.67 o 
  -4  10   6      413.57      394.01      7.80 o 
  -3  10   6      347.64      350.78      7.32 o 
  -2  10   6      554.62      560.93      8.85 o 
  -1  10   6      276.01      268.56      6.55 o 
   0  10   6      621.64      585.84      8.86 o 
   1  10   6      281.78      283.24      6.79 o 
   2  10   6      552.51      566.61      9.38 o 
   3  10   6      353.69      357.14      7.55 o 
   4  10   6      423.18      383.15      7.81 o 
   5  10   6      643.89      595.59      9.41 o 
   6  10   6       39.87       34.73      3.65 o 
   7  10   6      107.80      116.07      4.44 o 
   8  10   6       45.71       40.43      4.21 o 
   9  10   6      217.79      212.50      8.33 o 
  10  10   6      320.22      328.38     13.26 o 
 -11  11   6       96.10       82.07      7.61 o 
 -10  11   6       43.12       34.24      4.39 o 
  -9  11   6      327.89      343.76      7.90 o 
  -8  11   6      130.83      131.43      5.31 o 
  -7  11   6      270.83      298.22      7.28 o 
  -6  11   6      235.86      229.96      5.76 o 
  -5  11   6      529.50      516.75      9.63 o 
  -4  11   6      583.82      585.39      9.52 o 
  -3  11   6      145.00      131.48      5.27 o 
  -2  11   6       24.54       29.21      3.00 o 
  -1  11   6       81.19       75.76      4.05 o 
   0  11   6       12.21        7.78      2.25 o 
   1  11   6       80.57       74.94      4.63 o 
   2  11   6       23.65       30.03      3.14 o 
   3  11   6      148.48      147.58      5.54 o 
   4  11   6      601.93      622.80     10.28 o 
   5  11   6      526.77      481.85      9.16 o 
   6  11   6      233.48      230.46      7.14 o 
   7  11   6      278.54      293.48      7.84 o 
   8  11   6      130.37      124.40      5.41 o 
   9  11   6      327.11      345.97      9.44 o 
  10  11   6       44.16       31.86      4.27 o 
  11  11   6      100.18       95.14      8.12 o 
 -12  12   6      160.27      171.85      9.32 o 
 -11  12   6       79.79       78.93      5.13 o 
 -10  12   6      311.67      338.84      8.19 o 
  -9  12   6       79.59       93.52      4.60 o 
  -8  12   6       26.85       38.32      3.90 o 
  -7  12   6      181.72      182.96      6.02 o 
  -6  12   6      127.41      120.40      4.46 o 
  -5  12   6      397.34      367.23      8.61 o 
  -4  12   6       73.90       53.82      3.95 o 
  -3  12   6      367.07      353.52      8.18 o 
  -2  12   6      772.06      744.25     11.42 o 
  -1  12   6      486.24      485.49      8.70 o 
   0  12   6      206.45      190.43      6.69 o 
   1  12   6      478.22      473.79     10.81 o 
   2  12   6      767.07      724.54     11.25 o 
   3  12   6      366.14      350.84      8.14 o 
   4  12   6       69.62       54.25      3.97 o 
   5  12   6      396.26      360.76      8.37 o 
   6  12   6      126.85      123.46      5.44 o 
   7  12   6      178.79      174.43      6.55 o 
   8  12   6       27.93       26.92      3.42 o 
   9  12   6       73.81       78.06      5.03 o 
  10  12   6      302.68      308.91      8.77 o 
  11  12   6       78.54       81.38      5.54 o 
  12  12   6      150.92      166.99     11.69 o 
 -13  13   6       49.95       62.04      7.10 o 
 -12  13   6       19.29       38.63      4.62 o 
 -11  13   6       13.19       18.99      4.04 o 
 -10  13   6      357.27      386.92      8.83 o 
  -9  13   6      318.90      322.01      8.02 o 
  -8  13   6      153.06      157.32      6.44 o 
  -7  13   6       73.73       83.00      4.38 o 
  -6  13   6      513.64      503.89      9.10 o 
  -5  13   6     1026.21      978.45     14.11 o 
  -4  13   6      154.72      159.08      6.54 o 
  -3  13   6       26.49       25.32      3.47 o 
  -2  13   6      769.49      732.01     12.19 o 
  -1  13   6       46.21       42.54      4.12 o 
   0  13   6        0.37       -0.95      2.54 o 
   1  13   6       44.73       44.97      4.06 o 
   2  13   6      763.12      750.25     11.85 o 
   3  13   6       24.27       18.21      3.22 o 
   4  13   6      154.86      159.22      6.32 o 
   5  13   6     1040.55      995.28     14.28 o 
   6  13   6      513.93      508.50      9.90 o 
   7  13   6       73.42       76.89      5.03 o 
   8  13   6      146.68      144.90      6.47 o 
   9  13   6      315.86      315.57      8.81 o 
  10  13   6      351.85      349.66     10.53 o 
  11  13   6       14.72       18.62      3.78 o 
  12  13   6       22.45       31.12      6.33 o 
  13  13   6       44.63       49.50      9.25 o 
 -14  14   6       47.51       43.11      7.91 o 
 -13  14   6      112.38      109.42      6.51 o 
 -12  14   6       63.35       64.90      5.13 o 
 -11  14   6      156.61      141.87      6.54 o 
 -10  14   6      150.37      163.03      6.76 o 
  -9  14   6      672.53      691.33     11.76 o 
  -8  14   6       98.40      104.83      5.29 o 
  -7  14   6      433.48      459.52      9.42 o 
  -6  14   6      109.66      105.08      4.84 o 
  -5  14   6       71.62       88.78      5.28 o 
  -4  14   6      440.35      402.43      9.60 o 
  -3  14   6        0.89       -2.16      2.73 o 
  -2  14   6      439.99      426.99     10.11 o 
  -1  14   6      159.95      157.91      6.91 o 
   0  14   6      182.62      160.91      6.92 o 
   1  14   6      157.05      165.47      6.78 o 
   2  14   6      435.38      422.53      9.64 o 
   3  14   6        0.51        3.09      2.84 o 
   4  14   6      446.41      429.00      9.71 o 
   5  14   6       75.52       80.61      5.13 o 
   6  14   6      107.54      108.18      5.74 o 
   7  14   6      422.52      446.66     10.22 o 
   8  14   6       96.50       93.69      5.45 o 
   9  14   6      685.11      680.89     12.35 o 
  10  14   6      150.56      176.65      8.10 o 
  11  14   6      157.34      169.73      7.64 o 
  12  14   6       60.35       70.31      5.68 o 
  13  14   6      119.58      134.61      7.57 o 
  14  14   6       50.66       58.97      7.78 o 
 -15  15   6       68.85       55.65      8.82 o 
 -14  15   6       25.79       30.69      5.10 o 
 -13  15   6      597.31      613.54     14.00 o 
 -12  15   6      220.45      241.84      9.39 o 
 -11  15   6      114.60      119.71      6.15 o 
 -10  15   6       85.81       84.35      5.14 o 
  -9  15   6       15.16       19.39      3.60 o 
  -8  15   6       12.01       17.87      3.54 o 
  -7  15   6      463.26      449.44      9.54 o 
  -6  15   6       55.38       56.75      4.97 o 
  -5  15   6      348.93      352.35     11.31 o 
  -4  15   6      196.93      204.61      7.68 o 
  -3  15   6        0.88        2.27      3.06 o 
  -2  15   6      239.61      238.93      8.52 o 
  -1  15   6        8.78       12.08      3.32 o 
   0  15   6       83.42       86.85      5.60 o 
   1  15   6        9.85        8.66      3.37 o 
   2  15   6      247.40      249.28      9.20 o 
   3  15   6        1.40        3.78      3.05 o 
   4  15   6      199.85      213.16      7.60 o 
   5  15   6      350.95      349.80     12.23 o 
   6  15   6       55.02       50.70      4.51 o 
   7  15   6      462.72      444.58     12.17 o 
   8  15   6       15.06       22.51      4.02 o 
   9  15   6       14.30       16.50      3.63 o 
  10  15   6       89.19       89.15      5.99 o 
  11  15   6      112.73      124.91      7.90 o 
  12  15   6      219.22      247.96     11.65 o 
  13  15   6      591.03      625.81     15.63 o 
  14  15   6       25.66       26.41      4.74 o 
  15  15   6       74.41       63.89      8.71 o 
 -16  16   6      168.36      152.70     14.36 o 
 -15  16   6       55.83       52.07      6.87 o 
 -14  16   6      453.99      494.65     13.94 o 
 -13  16   6      264.05      249.51     10.26 o 
 -12  16   6      313.23      334.10     10.93 o 
 -11  16   6      190.15      171.59      7.79 o 
 -10  16   6       19.48       19.71      3.90 o 
  -9  16   6        5.53        8.36      3.34 o 
  -8  16   6      139.33      139.80      6.18 o 
  -7  16   6      115.16      110.23      6.49 o 
  -6  16   6      657.75      656.76     10.95 o 
  -5  16   6       68.92       59.19      4.93 o 
  -4  16   6      101.45      101.94      6.04 o 
  -3  16   6       62.28       71.33      5.21 o 
  -2  16   6      470.46      459.80     10.92 o 
  -1  16   6      558.59      582.24     11.75 o 
   0  16   6       25.56       18.46      3.81 o 
   1  16   6      556.54      571.65     12.50 o 
   2  16   6      468.20      471.02     11.85 o 
   3  16   6       62.46       78.29      7.07 o 
   4  16   6      110.45      123.79      7.06 o 
   5  16   6       67.63       74.46      5.65 o 
   6  16   6      666.14      671.31     12.12 o 
   7  16   6      117.51      131.51      6.50 o 
   8  16   6      138.63      153.68      6.95 o 
   9  16   6        4.93        4.62      4.03 o 
  10  16   6       20.88       23.72      4.93 o 
  11  16   6      191.96      203.64     11.92 o 
  12  16   6      308.76      331.47     11.49 o 
  13  16   6      263.80      271.32     11.86 o 
  14  16   6      455.21      503.70     18.37 o 
  15  16   6       55.89       43.19      5.74 o 
  16  16   6      158.31      152.34     13.22 o 
 -16  17   6       83.54       83.37     11.11 o 
 -15  17   6       14.67       11.17      6.01 o 
 -14  17   6       11.53       11.49      5.28 o 
 -13  17   6       45.31       49.47      6.32 o 
 -12  17   6      111.95      107.43      7.08 o 
 -11  17   6       96.38      103.17      6.80 o 
 -10  17   6       37.03       41.40      4.80 o 
  -9  17   6       60.12       55.44      4.83 o 
  -8  17   6        5.95        4.72      3.22 o 
  -7  17   6      231.08      240.33      7.88 o 
  -6  17   6      126.30      127.90      5.86 o 
  -5  17   6      316.74      319.82     10.32 o 
  -4  17   6      104.99       88.76      5.96 o 
  -3  17   6       22.22       22.00      3.94 o 
  -2  17   6       36.06       31.86      4.29 o 
  -1  17   6      219.32      242.91      8.78 o 
   0  17   6        7.95       14.48      3.93 o 
   1  17   6      213.92      207.90      8.77 o 
   2  17   6       36.45       35.83      4.65 o 
   3  17   6       23.82       19.85      3.94 o 
   4  17   6      110.47       96.39      6.31 o 
   5  17   6      312.23      324.76     11.18 o 
   6  17   6      124.27      119.68      6.32 o 
   7  17   6      225.94      239.69      8.89 o 
   8  17   6        4.30        7.99      3.92 o 
   9  17   6       57.36       55.09      5.69 o 
  10  17   6       40.95       49.32      6.76 o 
  11  17   6       95.30      111.26      7.53 o 
  12  17   6      111.16      129.93      9.21 o 
  13  17   6       46.75       45.66      7.84 o 
  14  17   6       10.50       11.96      5.97 o 
  15  17   6       15.81       11.94      5.21 o 
  16  17   6       79.13       87.80      8.30 o 
 -15  18   6      289.99      269.60     16.62 o 
 -14  18   6      248.86      254.74     14.41 o 
 -13  18   6       51.43       53.75      6.72 o 
 -12  18   6      256.41      271.89     10.70 o 
 -11  18   6       74.38       61.86      6.26 o 
 -10  18   6      332.21      343.25     12.68 o 
  -9  18   6       81.11       89.68      6.01 o 
  -8  18   6       31.50       34.34      4.31 o 
  -7  18   6      231.46      259.38      8.71 o 
  -6  18   6      881.95      903.50     14.33 o 
  -5  18   6       77.27       84.84      6.17 o 
  -4  18   6       67.26       64.62      5.40 o 
  -3  18   6      418.22      435.74     11.64 o 
  -2  18   6      121.20      120.10      6.81 o 
  -1  18   6       50.07       69.50      6.78 o 
   0  18   6        2.34        4.70      3.82 o 
   1  18   6       49.07       55.70      5.44 o 
   2  18   6      123.56      129.23      7.43 o 
   3  18   6      413.30      434.83     12.20 o 
   4  18   6       71.01       49.41      5.23 o 
   5  18   6       80.11       87.49      6.52 o 
   6  18   6      877.16      898.84     17.05 o 
   7  18   6      223.28      238.17      9.45 o 
   8  18   6       33.02       43.01      5.53 o 
   9  18   6       82.09       73.15      6.36 o 
  10  18   6      335.13      348.24     11.72 o 
  11  18   6       73.84       82.96      7.12 o 
  12  18   6      255.40      236.70     12.68 o 
  13  18   6       52.96       45.13      7.51 o 
  14  18   6      254.87      264.23     13.17 o 
  15  18   6      291.94      312.46     12.00 o 
 -13  19   6       64.91       57.70      7.78 o 
 -12  19   6      214.64      212.82     11.75 o 
 -11  19   6       14.23       12.04      4.77 o 
 -10  19   6       94.04      101.31      7.17 o 
  -9  19   6      206.82      221.61      9.36 o 
  -8  19   6      153.18      155.44      7.86 o 
  -7  19   6      364.34      412.07     11.50 o 
  -6  19   6      179.43      194.50      7.43 o 
  -5  19   6       13.74       19.76      4.49 o 
  -4  19   6      277.89      297.39     10.78 o 
  -3  19   6      179.52      165.22      8.25 o 
  -2  19   6        7.47        7.08      4.67 o 
  -1  19   6       70.13       72.40      6.26 o 
   0  19   6      300.67      288.46     11.31 o 
   1  19   6       73.75       77.90      6.49 o 
   2  19   6        6.80        8.31      4.18 o 
   3  19   6      182.03      180.66      9.13 o 
   4  19   6      287.27      302.39     11.58 o 
   5  19   6       14.23       20.91      4.85 o 
   6  19   6      186.06      192.66      9.54 o 
   7  19   6      365.36      387.62     14.23 o 
   8  19   6      150.13      174.39     11.38 o 
   9  19   6      209.68      229.51     10.48 o 
  10  19   6       91.92      122.86      8.91 o 
  11  19   6       14.06        4.59      5.69 o 
  12  19   6      216.85      232.43     17.18 o 
  13  19   6       64.56       47.99      8.44 o 
 -12  20   6      124.76      113.05      9.39 o 
 -11  20   6      137.72      147.37     10.05 o 
 -10  20   6       94.24       83.27      7.73 o 
  -9  20   6      134.79      148.61      8.72 o 
  -8  20   6        4.56        9.36      4.22 o 
  -7  20   6      178.31      185.91      8.31 o 
  -6  20   6       53.50       53.15      4.79 o 
  -5  20   6      214.99      235.57      9.85 o 
  -4  20   6      113.57      119.31      7.31 o 
  -3  20   6      107.49      106.90      7.34 o 
  -2  20   6       20.64       25.90      5.11 o 
  -1  20   6        8.60       19.23      4.69 o 
   0  20   6        5.03       12.90      4.57 o 
   1  20   6        9.92       10.69      4.60 o 
   2  20   6       18.49       20.46      4.92 o 
   3  20   6       98.37       92.44      7.13 o 
   4  20   6      115.07      118.17      7.90 o 
   5  20   6      204.06      231.07     10.50 o 
   6  20   6       52.30       66.92      8.32 o 
   7  20   6      169.40      184.73     10.80 o 
   8  20   6        5.40        5.99      5.19 o 
   9  20   6      132.22      160.45     10.35 o 
  10  20   6       96.74       90.69      9.34 o 
  11  20   6      139.71      141.65     10.39 o 
  12  20   6      129.61      118.33     14.79 o 
 -10  21   6      181.09      173.52     11.50 o 
  -9  21   6      111.67       93.38      8.08 o 
  -8  21   6       59.65       69.18      6.95 o 
  -7  21   6       71.75       73.18      6.24 o 
  -6  21   6        9.02       17.21      4.33 o 
  -5  21   6       84.88      106.22      7.54 o 
  -4  21   6       61.94       63.27      6.53 o 
  -3  21   6      185.89      215.50     10.01 o 
  -2  21   6      264.40      293.97     11.44 o 
  -1  21   6       85.37      101.43      7.27 o 
   0  21   6      107.22      119.11      8.05 o 
   1  21   6       81.06       78.46      7.29 o 
   2  21   6      269.85      289.26     11.76 o 
   3  21   6      189.42      222.42     10.37 o 
   4  21   6       59.94       53.16      7.32 o 
   5  21   6       80.84      104.10      9.24 o 
   6  21   6        9.33       14.98      5.54 o 
   7  21   6       70.60       74.00      8.31 o 
   8  21   6       59.03       69.73      8.03 o 
   9  21   6      110.18      130.79     10.76 o 
  10  21   6      180.82      206.01     15.39 o 
  -8  22   6       41.21       44.91      6.66 o 
  -7  22   6       35.18       29.03      5.70 o 
  -6  22   6      266.30      294.91     10.04 o 
  -5  22   6      135.62      149.70      9.72 o 
  -4  22   6      247.36      270.51     12.27 o 
  -3  22   6      100.89       97.70      7.76 o 
  -2  22   6      197.11      218.42     10.16 o 
  -1  22   6       43.05       48.64      6.13 o 
   0  22   6       58.40       60.63      6.41 o 
   1  22   6       41.04       46.96      6.21 o 
   2  22   6      189.35      194.60     10.04 o 
   3  22   6      101.66      110.62      8.38 o 
   4  22   6      251.03      254.30     12.70 o 
   5  22   6      140.11      143.35     10.49 o 
   6  22   6      264.89      291.90     14.21 o 
   7  22   6       37.26       50.00      8.03 o 
   8  22   6       37.06       57.70      9.73 o 
  -4  23   6       24.73       22.78      8.03 o 
  -3  23   6       53.10       65.24      7.49 o 
  -2  23   6       38.36       53.27      7.18 o 
  -1  23   6       65.43       69.07      8.60 o 
   0  23   6     1069.07     1115.45     27.55 o 
   1  23   6       63.90       66.17     10.49 o 
   2  23   6       40.07       46.29      8.47 o 
   3  23   6       55.97       51.47      9.04 o 
   4  23   6       23.05       23.29      8.34 o 
   0   1   7       22.86       10.38      2.38 o 
  -1   2   7      427.88      437.59      8.08 o 
   0   2   7      669.89      628.32     11.04 o 
   1   2   7      426.57      426.44      7.04 o 
  -2   3   7      821.47      761.74      9.97 o 
  -1   3   7      618.14      591.77      9.08 o 
   0   3   7      676.43      635.81     10.64 o 
   1   3   7      630.07      577.40      9.51 o 
   2   3   7      802.52      717.89      9.84 o 
  -3   4   7      374.46      353.61      6.51 o 
  -2   4   7      238.51      226.61      6.74 o 
  -1   4   7      858.16      846.18     12.36 o 
   0   4   7     2111.18     2004.07     21.31 o 
   1   4   7      881.06      855.58     12.28 o 
   2   4   7      239.59      227.61      5.96 o 
   3   4   7      347.02      332.01      8.29 o 
  -4   5   7       12.21        7.54      2.29 o 
  -3   5   7      507.03      452.09      8.79 o 
  -2   5   7      512.08      508.81      9.21 o 
  -1   5   7     2460.91     2416.82     24.79 o 
   0   5   7      797.03      743.18     11.52 o 
   1   5   7     2477.00     2445.81     25.20 o 
   2   5   7      507.97      484.51      9.20 o 
   3   5   7      516.64      473.14      9.49 o 
   4   5   7       14.67       14.47      2.93 o 
  -5   6   7      548.79      546.53      8.76 o 
  -4   6   7     1103.07     1016.43     13.98 o 
  -3   6   7     1830.09     1714.81     18.45 o 
  -2   6   7       85.08       85.18      4.65 o 
  -1   6   7      882.85      794.66     11.80 o 
   0   6   7      439.28      404.76     11.61 o 
   1   6   7      876.29      773.77     11.40 o 
   2   6   7       89.93       88.04      5.36 o 
   3   6   7     1811.48     1713.66     19.74 o 
   4   6   7     1093.00      984.62     13.84 o 
   5   6   7      552.00      533.23      9.88 o 
  -6   7   7       32.57       35.35      3.13 o 
  -5   7   7       85.74       92.39      4.84 o 
  -4   7   7        8.19        9.36      2.79 o 
  -3   7   7       86.25       82.55      4.74 o 
  -2   7   7      230.53      241.27      6.96 o 
  -1   7   7      930.15      829.69     11.83 o 
   0   7   7      268.71      263.70      7.34 o 
   1   7   7      940.63      839.38     12.00 o 
   2   7   7      211.42      216.82      7.11 o 
   3   7   7       88.39       93.23      3.98 o 
   4   7   7        6.89        8.18      2.87 o 
   5   7   7       83.42       91.06      5.14 o 
   6   7   7       30.20       33.12      3.81 o 
  -7   8   7       38.55       38.89      3.48 o 
  -6   8   7      198.86      200.99      6.92 o 
  -5   8   7       53.30       43.24      3.84 o 
  -4   8   7      232.56      227.04      7.15 o 
  -3   8   7       59.01       57.58      4.12 o 
  -2   8   7       22.62       21.28      3.29 o 
  -1   8   7      306.50      300.30      7.50 o 
   0   8   7      185.42      165.21      5.62 o 
   1   8   7      315.73      303.58      8.18 o 
   2   8   7       19.94       20.55      3.02 o 
   3   8   7       66.04       62.10      3.99 o 
   4   8   7      243.39      236.18      7.75 o 
   5   8   7       51.03       50.54      4.31 o 
   6   8   7      200.43      188.23      7.43 o 
   7   8   7       42.00       38.24      4.19 o 
  -8   9   7      358.85      357.77      8.24 o 
  -7   9   7      221.34      222.96      6.45 o 
  -6   9   7       65.12       72.41      4.80 o 
  -5   9   7      294.52      291.77      8.41 o 
  -4   9   7      155.69      158.04      6.20 o 
  -3   9   7      311.77      310.41      8.10 o 
  -2   9   7      181.38      170.90      6.35 o 
  -1   9   7        6.23        0.42      2.50 o 
   0   9   7      508.81      487.66      8.54 o 
   1   9   7        6.09        1.97      2.42 o 
   2   9   7      173.93      174.26      7.61 o 
   3   9   7      315.89      333.62      8.03 o 
   4   9   7      159.85      151.59      5.52 o 
   5   9   7      301.54      312.15     10.09 o 
   6   9   7       67.81       65.81      5.02 o 
   7   9   7      215.66      198.00      7.68 o 
   8   9   7      359.17      352.27      9.84 o 
  -9  10   7       73.67       76.10      4.50 o 
  -8  10   7        0.92        8.98      2.86 o 
  -7  10   7      148.86      150.34      6.57 o 
  -6  10   7      342.61      340.18      9.17 o 
  -5  10   7       81.62       76.07      5.71 o 
  -4  10   7      420.10      421.45      9.41 o 
  -3  10   7       73.83       72.42      4.66 o 
  -2  10   7       48.88       53.22      3.93 o 
  -1  10   7       28.56       29.21      3.37 o 
   0  10   7      336.26      350.96      8.60 o 
   1  10   7       26.79       23.41      3.10 o 
   2  10   7       45.53       43.34      3.70 o 
   3  10   7       72.38       67.86      4.34 o 
   4  10   7      411.80      419.63      8.84 o 
   5  10   7       82.38       63.71      4.11 o 
   6  10   7      343.97      340.00      9.32 o 
   7  10   7      145.67      144.49      6.79 o 
   8  10   7        1.06        7.60      3.48 o 
   9  10   7       80.67       90.37      6.14 o 
 -10  11   7       23.03       26.24      5.69 o 
  -9  11   7      102.06       94.94      5.19 o 
  -8  11   7       57.76       64.86      5.37 o 
  -7  11   7      316.91      316.31      9.07 o 
  -6  11   7       62.63       67.44      4.80 o 
  -5  11   7      441.25      457.24     10.29 o 
  -4  11   7       50.72       46.62      4.68 o 
  -3  11   7      286.73      277.70      8.22 o 
  -2  11   7       55.10       52.53      4.10 o 
  -1  11   7       58.66       77.33      4.57 o 
   0  11   7       88.55       91.81      4.96 o 
   1  11   7       61.52       73.63      4.52 o 
   2  11   7       54.39       56.29      4.10 o 
   3  11   7      289.34      278.04      7.67 o 
   4  11   7       49.67       45.06      3.90 o 
   5  11   7      454.42      477.55      9.61 o 
   6  11   7       58.29       52.57      4.74 o 
   7  11   7      320.64      324.67      9.60 o 
   8  11   7       59.24       53.65      4.98 o 
   9  11   7       96.84       97.75      6.53 o 
  10  11   7       20.75       24.29      4.41 o 
 -11  12   7       83.15       95.30      5.43 o 
 -10  12   7       75.48       83.61      5.17 o 
  -9  12   7      602.43      639.53     11.21 o 
  -8  12   7      627.68      651.64     14.82 o 
  -7  12   7      240.08      255.90      8.81 o 
  -6  12   7       54.44       74.33      5.12 o 
  -5  12   7       35.77       47.50      4.65 o 
  -4  12   7      273.67      283.59      8.90 o 
  -3  12   7      179.57      185.36      7.93 o 
  -2  12   7      251.94      245.93      8.12 o 
  -1  12   7       42.30       39.99      4.10 o 
   0  12   7       85.58       82.72      4.91 o 
   1  12   7       41.03       42.55      4.19 o 
   2  12   7      253.94      255.41      8.23 o 
   3  12   7      182.87      199.40      7.19 o 
   4  12   7      273.18      266.95      8.07 o 
   5  12   7       37.19       40.16      3.92 o 
   6  12   7       55.40       60.90      4.35 o 
   7  12   7      227.11      228.86      8.93 o 
   8  12   7      635.92      659.50     14.18 o 
   9  12   7      601.29      610.57     13.30 o 
  10  12   7       73.51       78.96      7.23 o 
  11  12   7       86.78       97.20      6.48 o 
 -12  13   7       57.33       78.59      5.31 o 
 -11  13   7      118.65      134.94      6.42 o 
 -10  13   7       32.84       49.10      5.28 o 
  -9  13   7      270.06      298.13     10.95 o 
  -8  13   7       70.59       72.70      5.33 o 
  -7  13   7       16.28       15.04      3.83 o 
  -6  13   7      336.02      331.49      9.85 o 
  -5  13   7      167.30      204.03      7.96 o 
  -4  13   7      419.32      405.76     10.08 o 
  -3  13   7       89.14       84.33      5.42 o 
  -2  13   7      216.52      221.53      8.18 o 
  -1  13   7      183.99      184.63      7.27 o 
   0  13   7        5.22        3.54      3.16 o 
   1  13   7      186.08      184.05      7.29 o 
   2  13   7      217.46      221.01      8.18 o 
   3  13   7       86.43       95.15      5.92 o 
   4  13   7      401.20      392.88      9.73 o 
   5  13   7      174.37      194.05      7.13 o 
   6  13   7      343.93      326.66      8.86 o 
   7  13   7       14.37       11.32      3.21 o 
   8  13   7       66.82       66.05      5.41 o 
   9  13   7      269.80      301.51     14.56 o 
  10  13   7       33.79       49.19      5.58 o 
  11  13   7      115.70      131.72      9.15 o 
  12  13   7       55.65       73.66      6.71 o 
 -13  14   7      152.12      165.33      8.18 o 
 -12  14   7       32.96       37.07      4.43 o 
 -11  14   7       14.29       14.10      3.81 o 
 -10  14   7       33.35       27.38      3.97 o 
  -9  14   7      279.31      323.54      9.32 o 
  -8  14   7       87.45       79.82      5.72 o 
  -7  14   7       57.69       55.19      5.06 o 
  -6  14   7       82.86       81.75      5.69 o 
  -5  14   7      103.76      104.31      6.06 o 
  -4  14   7       70.08       77.59      5.74 o 
  -3  14   7       92.79       88.01      5.85 o 
  -2  14   7      370.11      369.27     10.50 o 
  -1  14   7      241.88      239.39      8.60 o 
   0  14   7      370.07      348.01     10.30 o 
   1  14   7      239.17      235.91      9.00 o 
   2  14   7      365.85      369.65     10.91 o 
   3  14   7       85.82       89.79      5.96 o 
   4  14   7       72.25       78.27      5.46 o 
   5  14   7      102.14      105.87      5.95 o 
   6  14   7       88.78       97.44      5.79 o 
   7  14   7       55.98       63.22      6.41 o 
   8  14   7       87.56       86.64      5.48 o 
   9  14   7      279.38      328.05     12.69 o 
  10  14   7       32.15       40.34      6.00 o 
  11  14   7       14.63       35.29      5.80 o 
  12  14   7       32.39       36.14      6.76 o 
  13  14   7      154.10      153.70     10.16 o 
 -14  15   7      154.81      182.39     10.78 o 
 -13  15   7       25.50       28.46      5.37 o 
 -12  15   7       42.14       41.68      4.86 o 
 -11  15   7       76.91       91.84      5.81 o 
 -10  15   7      100.27      108.72      5.97 o 
  -9  15   7        3.10        7.42      3.99 o 
  -8  15   7       39.62       43.78      5.23 o 
  -7  15   7       89.24       82.01      5.88 o 
  -6  15   7      688.53      690.19     13.91 o 
  -5  15   7       96.63       99.91      6.42 o 
  -4  15   7       25.61       20.70      4.15 o 
  -3  15   7       71.44       72.70      5.54 o 
  -2  15   7      172.59      174.40      8.00 o 
  -1  15   7      305.99      331.30     10.22 o 
   0  15   7       51.73       43.74      4.75 o 
   1  15   7      322.76      347.89     10.82 o 
   2  15   7      173.69      179.30      8.13 o 
   3  15   7       66.27       67.74      5.46 o 
   4  15   7       31.31       26.19      4.34 o 
   5  15   7       98.04      105.52      6.15 o 
   6  15   7      706.13      722.55     17.15 o 
   7  15   7       86.67       95.69      8.59 o 
   8  15   7       39.95       54.74      6.75 o 
   9  15   7        4.14       16.26      5.84 o 
  10  15   7      100.31       99.40      8.13 o 
  11  15   7       69.10       68.83      7.81 o 
  12  15   7       42.07       34.32      6.98 o 
  13  15   7       26.08       25.24      7.09 o 
  14  15   7      161.22      152.51     12.53 o 
 -13  16   7      488.69      491.93     14.89 o 
 -12  16   7       95.49      111.25     10.27 o 
 -11  16   7      148.44      168.37      7.75 o 
 -10  16   7      183.81      197.06      8.53 o 
  -9  16   7      134.45      138.37      7.95 o 
  -8  16   7       28.49       29.90      4.78 o 
  -7  16   7       45.01       51.55      5.77 o 
  -6  16   7      164.12      168.44      8.04 o 
  -5  16   7      348.16      369.17     11.29 o 
  -4  16   7       58.30       58.37      5.59 o 
  -3  16   7        6.33       10.62      4.02 o 
  -2  16   7      416.71      447.79     11.57 o 
  -1  16   7      119.05      109.97      6.62 o 
   0  16   7        3.63        9.16      4.06 o 
   1  16   7      123.38      133.00      7.28 o 
   2  16   7      423.40      450.19     11.96 o 
   3  16   7        4.92       15.67      4.23 o 
   4  16   7       55.65       67.18      7.04 o 
   5  16   7      351.62      367.52     12.11 o 
   6  16   7      161.69      178.41     12.29 o 
   7  16   7       44.48       62.27      8.14 o 
   8  16   7       25.05       33.62      4.56 o 
   9  16   7      137.40      144.97      7.78 o 
  10  16   7      181.43      176.25      8.93 o 
  11  16   7      148.51      153.31     10.79 o 
  12  16   7       92.65       90.88      9.77 o 
  13  16   7      488.24      505.25     21.46 o 
 -12  17   7       34.66       41.17      5.94 o 
 -11  17   7      127.91      118.62      7.38 o 
 -10  17   7       69.04       78.94      5.85 o 
  -9  17   7      580.41      598.29     14.31 o 
  -8  17   7      131.80      131.72      8.36 o 
  -7  17   7       94.23       90.85      6.83 o 
  -6  17   7      103.88      108.16      7.49 o 
  -5  17   7       12.20        9.26      4.43 o 
  -4  17   7       88.61       92.40      6.26 o 
  -3  17   7      337.86      346.92     11.24 o 
  -2  17   7      541.94      561.79     12.61 o 
  -1  17   7      514.38      554.15     13.08 o 
   0  17   7      734.09      670.79     15.75 o 
   1  17   7      533.12      567.67     17.87 o 
   2  17   7      551.30      566.41     12.83 o 
   3  17   7      321.92      346.00     12.70 o 
   4  17   7       87.77       94.18      6.43 o 
   5  17   7       13.59        9.24      4.33 o 
   6  17   7      102.43      106.82      6.82 o 
   7  17   7       89.92       92.15      7.51 o 
   8  17   7      134.21      129.70      7.15 o 
   9  17   7      588.41      626.37     13.22 o 
  10  17   7       73.20       69.58      7.49 o 
  11  17   7      125.49      137.32      9.15 o 
  12  17   7       37.82       35.20      8.65 o 
 -10  18   7       54.45       49.27      8.38 o 
  -9  18   7        2.26       13.66      5.42 o 
  -8  18   7       20.42       34.69      7.61 o 
  -7  18   7      389.23      417.17     14.61 o 
  -6  18   7        7.22       14.31      4.81 o 
  -5  18   7      111.56      108.32      7.15 o 
  -4  18   7      519.50      549.22     13.29 o 
  -3  18   7        1.37        4.55      4.18 o 
  -2  18   7       92.75       90.85      6.71 o 
  -1  18   7        0.13        6.23      4.10 o 
   0  18   7      406.01      441.84     12.56 o 
   1  18   7        0.14        5.60      4.02 o 
   2  18   7       97.48       87.51      6.63 o 
   3  18   7        1.85        1.23      4.20 o 
   4  18   7      505.39      527.52     13.53 o 
   5  18   7      112.83      102.26      6.82 o 
   6  18   7        6.90        7.28      4.55 o 
   7  18   7      387.99      416.49     12.65 o 
   8  18   7       21.33       24.38      6.08 o 
   9  18   7        2.39       -2.23      5.02 o 
  10  18   7       52.55       39.04      7.51 o 
  -8  19   7       68.58       85.01      9.95 o 
  -7  19   7      217.33      256.86     11.56 o 
  -6  19   7      273.27      286.62     11.68 o 
  -5  19   7      499.88      494.37     14.37 o 
  -4  19   7       29.73       31.70      5.57 o 
  -3  19   7       11.66       15.74      5.00 o 
  -2  19   7      353.10      402.16     14.80 o 
  -1  19   7      220.05      239.43     10.06 o 
   0  19   7       23.91       21.36      4.71 o 
   1  19   7      222.05      240.89     10.09 o 
   2  19   7      349.29      381.13     12.24 o 
   3  19   7       11.65       18.17      5.00 o 
   4  19   7       27.00       46.82      8.52 o 
   5  19   7      494.62      538.46     16.64 o 
   6  19   7      268.55      302.37     12.67 o 
   7  19   7      217.25      264.06     12.63 o 
   8  19   7       65.52       80.37      9.56 o 
  -6  20   7       91.77      104.49     10.22 o 
  -5  20   7       51.06       32.96      7.90 o 
  -4  20   7       17.79       19.18      6.02 o 
  -3  20   7        4.39       12.31      5.71 o 
  -2  20   7      186.53      191.10     11.16 o 
  -1  20   7      200.23      188.36     11.17 o 
   0  20   7        0.10        7.29      5.81 o 
   1  20   7      203.01      200.12     11.39 o 
   2  20   7      186.02      189.50     11.06 o 
   3  20   7        4.31        3.35      5.91 o 
   4  20   7       20.38       20.28      6.70 o 
   5  20   7       49.36       58.87     11.00 o 
   6  20   7       92.89      119.76     12.88 o 
  -1  21   7      111.36       85.56     21.88 o 
   0   0   8      140.11      131.92     10.21 o 
  -1   1   8      292.61      317.32     10.56 o 
   0   1   8       41.83       31.85      3.13 o 
   1   1   8      289.87      288.72      9.59 o 
  -2   2   8      385.11      370.35     13.53 o 
  -1   2   8      129.92      135.04      5.16 o 
   0   2   8       87.66       92.03      4.98 o 
   1   2   8      125.35      132.00      6.81 o 
   2   2   8      381.67      363.08     13.47 o 
  -3   3   8      171.53      171.75      7.42 o 
  -2   3   8      305.83      314.50      9.22 o 
  -1   3   8      138.89      134.32      5.80 o 
   0   3   8      124.54      127.35      5.65 o 
   1   3   8      133.70      121.76      5.95 o 
   2   3   8      298.37      303.96      9.34 o 
   3   3   8      174.70      174.26      9.61 o 
  -4   4   8     1731.51     1669.77     30.82 o 
  -3   4   8      173.54      175.80      6.30 o 
  -2   4   8       72.92       70.77      4.57 o 
  -1   4   8      332.97      336.57      8.50 o 
   0   4   8      297.48      307.68      8.26 o 
   1   4   8      335.63      339.07      8.41 o 
   2   4   8       75.80       75.84      5.27 o 
   3   4   8      180.53      191.67      7.50 o 
   4   4   8     1736.90     1637.69     36.94 o 
  -5   5   8      436.68      422.59     14.52 o 
  -4   5   8      301.76      274.47      8.57 o 
  -3   5   8       14.08       14.24      3.19 o 
  -2   5   8       65.99       65.60      4.43 o 
  -1   5   8      126.07      125.08      5.67 o 
   0   5   8      114.52      123.40      6.57 o 
   1   5   8      128.25      121.67      5.55 o 
   2   5   8       67.34       57.20      4.87 o 
   3   5   8       14.14       12.65      3.42 o 
   4   5   8      309.51      267.01      8.85 o 
   5   5   8      416.08      411.48     16.71 o 
  -6   6   8      496.38      485.24     15.27 o 
  -5   6   8       22.64       21.38      3.25 o 
  -4   6   8      253.96      271.40      7.79 o 
  -3   6   8       74.91       80.84      5.15 o 
  -2   6   8      305.07      305.55      8.56 o 
  -1   6   8       26.51       21.78      3.36 o 
   0   6   8       43.60       41.22      3.96 o 
   1   6   8       26.22       19.05      3.34 o 
   2   6   8      302.25      306.87      9.46 o 
   3   6   8       72.15       86.13      5.60 o 
   4   6   8      232.54      239.50      8.38 o 
   5   6   8       24.75       19.77      3.75 o 
   6   6   8      468.20      448.30     16.00 o 
  -7   7   8      171.64      209.25     12.16 o 
  -6   7   8      477.64      478.27     10.13 o 
  -5   7   8       97.95       93.73      5.08 o 
  -4   7   8      162.94      151.73      8.72 o 
  -3   7   8      254.81      249.01      9.53 o 
  -2   7   8       33.16       29.04      3.81 o 
  -1   7   8       90.78       90.68      5.20 o 
   0   7   8       97.36       84.04      4.78 o 
   1   7   8       90.81       89.51      5.07 o 
   2   7   8       34.26       27.82      3.35 o 
   3   7   8      262.93      255.60      8.89 o 
   4   7   8      156.51      150.02      6.90 o 
   5   7   8      107.49      116.10      6.75 o 
   6   7   8      485.15      466.65     11.48 o 
   7   7   8      161.82      176.79     11.00 o 
  -8   8   8      277.16      289.20     14.06 o 
  -7   8   8      194.67      205.80      7.25 o 
  -6   8   8       20.79       28.82      3.79 o 
  -5   8   8      620.05      640.06     11.88 o 
  -4   8   8      121.07      115.89      5.69 o 
  -3   8   8     1122.00     1075.13     14.98 o 
  -2   8   8      507.03      504.29     10.52 o 
  -1   8   8       84.82       81.57      5.08 o 
   0   8   8     1176.49     1113.35     16.13 o 
   1   8   8       88.50       85.82      4.99 o 
   2   8   8      501.28      506.54      9.91 o 
   3   8   8     1125.11     1052.24     17.69 o 
   4   8   8      126.47      117.46      6.34 o 
   5   8   8      618.57      624.94     16.46 o 
   6   8   8       18.89       17.35      4.14 o 
   7   8   8      208.01      222.37      8.18 o 
   8   8   8      272.37      258.66     12.53 o 
  -9   9   8      878.59      941.62     36.07 o 
  -8   9   8      181.31      196.21      7.87 o 
  -7   9   8      304.79      315.48      9.00 o 
  -6   9   8       87.81       96.41      6.57 o 
  -5   9   8      101.26       98.76      6.47 o 
  -4   9   8      341.63      356.84      9.62 o 
  -3   9   8     1036.95     1004.52     14.96 o 
  -2   9   8      204.34      213.53      7.49 o 
  -1   9   8      123.83      124.87      7.55 o 
   0   9   8      329.82      324.04      9.30 o 
   1   9   8      117.95      124.93      6.14 o 
   2   9   8      216.18      232.50      7.41 o 
   3   9   8     1043.31     1006.90     15.37 o 
   4   9   8      354.40      383.63     10.63 o 
   5   9   8       98.79       85.69      6.24 o 
   6   9   8       81.64       85.67      5.56 o 
   7   9   8      296.75      313.67      9.94 o 
   8   9   8      180.64      192.98      8.02 o 
   9   9   8      874.77      889.48     24.82 o 
 -10  10   8      365.50      414.18     17.68 o 
  -9  10   8      192.62      192.65      7.81 o 
  -8  10   8       18.31       22.87      4.13 o 
  -7  10   8        3.06        4.04      3.54 o 
  -6  10   8       23.48       24.26      4.33 o 
  -5  10   8       56.28       68.15      4.99 o 
  -4  10   8       52.04       61.35      4.89 o 
  -3  10   8       33.40       42.48      4.34 o 
  -2  10   8       76.86       88.71      5.66 o 
  -1  10   8      211.87      206.23      7.58 o 
   0  10   8       92.14       78.03      5.27 o 
   1  10   8      209.11      204.74      7.55 o 
   2  10   8       85.46       87.48      5.23 o 
   3  10   8       29.93       33.08      4.40 o 
   4  10   8       51.92       41.38      4.48 o 
   5  10   8       51.75       47.53      4.65 o 
   6  10   8       24.15       22.76      3.96 o 
   7  10   8        2.62        8.30      3.74 o 
   8  10   8       15.68       27.18      4.69 o 
   9  10   8      188.75      204.54      8.94 o 
  10  10   8      349.83      379.65     16.31 o 
 -11  11   8       31.79       22.03      8.51 o 
 -10  11   8       34.85       37.12      4.73 o 
  -9  11   8      114.81      130.77      8.47 o 
  -8  11   8      140.31      154.10      7.18 o 
  -7  11   8       58.12       65.71      5.72 o 
  -6  11   8       16.05       12.82      3.69 o 
  -5  11   8      109.22      117.19      6.59 o 
  -4  11   8      306.31      327.07      9.59 o 
  -3  11   8      218.08      195.00      8.96 o 
  -2  11   8      145.27      166.53      7.69 o 
  -1  11   8      124.90      110.70      7.26 o 
   0  11   8        7.56       11.33      3.64 o 
   1  11   8      118.83      118.33      7.13 o 
   2  11   8      146.68      163.48      7.20 o 
   3  11   8      223.05      223.90      7.97 o 
   4  11   8      310.91      321.95      9.90 o 
   5  11   8      107.42       95.58      5.77 o 
   6  11   8       15.65       14.87      3.87 o 
   7  11   8       60.62       57.63      5.18 o 
   8  11   8      142.42      153.08     10.32 o 
   9  11   8      118.30      150.47     10.04 o 
  10  11   8       35.85       37.26      6.09 o 
  11  11   8       35.76       26.47      7.16 o 
 -12  12   8      264.53      274.42     12.93 o 
 -11  12   8       67.53       59.36      5.73 o 
 -10  12   8       88.42       96.03      6.54 o 
  -9  12   8       24.61       23.21      4.51 o 
  -8  12   8      163.11      146.96      7.80 o 
  -7  12   8       63.28       65.47      5.61 o 
  -6  12   8       65.41       66.77      5.29 o 
  -5  12   8        7.27       14.40      3.90 o 
  -4  12   8      105.95       96.27      6.33 o 
  -3  12   8       14.63       13.75      4.29 o 
  -2  12   8      242.50      268.16      9.80 o 
  -1  12   8      102.13      113.03      6.56 o 
   0  12   8     1088.71     1042.87     21.96 o 
   1  12   8      106.25      108.62      6.45 o 
   2  12   8      235.25      226.99      8.67 o 
   3  12   8       16.73       19.14      3.87 o 
   4  12   8      109.12      115.20      7.17 o 
   5  12   8        7.57       14.54      4.15 o 
   6  12   8       65.96       74.86      6.78 o 
   7  12   8       64.53       60.96      5.62 o 
   8  12   8      168.34      171.93      8.59 o 
   9  12   8       25.80       27.69      5.24 o 
  10  12   8       92.94      108.98      7.37 o 
  11  12   8       73.21       83.45      8.12 o 
  12  12   8      270.45      291.90     17.57 o 
 -12  13   8      143.49      176.87     21.63 o 
 -11  13   8       68.98      156.69     27.73 o 
 -10  13   8      138.16      146.60      8.41 o 
  -9  13   8       15.62       14.38      4.31 o 
  -8  13   8       98.15      116.70      6.82 o 
  -7  13   8       13.88       20.10      4.49 o 
  -6  13   8      134.23      159.09      7.96 o 
  -5  13   8       54.13       62.82      5.55 o 
  -4  13   8       17.32       14.48      4.39 o 
  -3  13   8      273.28      284.50     10.41 o 
  -2  13   8       12.41       11.87      4.30 o 
  -1  13   8      287.11      272.68      9.90 o 
   0  13   8      131.08      154.43      7.56 o 
   1  13   8      282.06      279.95     10.38 o 
   2  13   8       10.06       16.87      4.09 o 
   3  13   8      271.87      304.83      9.60 o 
   4  13   8       16.19       28.25      4.31 o 
   5  13   8       55.86       75.61      6.45 o 
   6  13   8      136.26      148.56      9.19 o 
   7  13   8       13.49       21.51      4.84 o 
   8  13   8      101.88      122.51      7.59 o 
   9  13   8       14.07       11.99      4.75 o 
  10  13   8      140.93      153.00      9.63 o 
  11  13   8       65.22       70.03      8.06 o 
  12  13   8      140.76      163.76     22.98 o 
 -10  14   8       31.87       91.21     23.92 o 
  -9  14   8      435.96      515.11     21.73 o 
  -8  14   8       72.13       85.45      6.74 o 
  -7  14   8       35.26       33.67      5.49 o 
  -6  14   8      350.39      383.04     11.94 o 
  -5  14   8      714.17      784.96     16.05 o 
  -4  14   8      237.41      261.77     11.62 o 
  -3  14   8       32.95       27.47      5.00 o 
  -2  14   8      414.25      449.20     12.83 o 
  -1  14   8      117.23      132.62      7.70 o 
   0  14   8       71.06       70.41      5.95 o 
   1  14   8      128.74      135.71      7.74 o 
   2  14   8      410.14      444.16     12.48 o 
   3  14   8       31.13       33.71      4.84 o 
   4  14   8      243.87      271.69      9.96 o 
   5  14   8      709.09      792.36     14.41 o 
   6  14   8      355.24      374.69     12.30 o 
   7  14   8       36.52       37.97      6.03 o 
   8  14   8       72.07       66.01      7.33 o 
   9  14   8      420.67      502.53     22.91 o 
  10  14   8       32.26       27.25      6.66 o 
  -9  15   8       66.28       65.26      7.81 o 
  -8  15   8       15.32       19.31      5.93 o 
  -7  15   8       30.49       51.54      9.40 o 
  -6  15   8       56.92       57.74      9.57 o 
  -5  15   8      418.11      463.66     15.77 o 
  -4  15   8       88.45      106.52      8.08 o 
  -3  15   8       78.67       73.45      6.16 o 
  -2  15   8       25.89       26.57      4.89 o 
  -1  15   8       79.19       97.71      7.82 o 
   0  15   8       76.05       76.65      6.21 o 
   1  15   8       82.43       89.36      6.91 o 
   2  15   8       26.75       20.16      4.75 o 
   3  15   8       81.81       93.51      6.39 o 
   4  15   8       86.89      104.77      9.71 o 
   5  15   8      426.73      492.32     17.43 o 
   6  15   8       54.12       82.10     12.86 o 
   7  15   8       32.13       34.55      7.53 o 
   8  15   8       14.50       26.89      7.10 o 
   9  15   8       66.17       72.58     10.01 o 
  -7  16   8       18.79       18.55      5.92 o 
  -6  16   8       89.04      117.59      8.84 o 
  -5  16   8      143.67      167.40     13.10 o 
  -4  16   8       58.73       62.21      7.38 o 
  -3  16   8      111.46      131.51      9.66 o 
  -2  16   8        3.37        5.44      5.36 o 
  -1  16   8      345.08      354.24     13.30 o 
   0  16   8       94.59      131.01      8.80 o 
   1  16   8      348.82      361.47     17.55 o 
   2  16   8        2.17        8.58      5.01 o 
   3  16   8      113.91      125.06      9.19 o 
   4  16   8       51.79       56.59      6.83 o 
   5  16   8      143.71      164.22     16.27 o 
   6  16   8       84.40      149.08     18.37 o 
   7  16   8       18.06       18.28      7.14 o 
  -5  17   8      103.25       85.52     20.42 o 
  -4  17   8       18.41       23.23      6.39 o 
  -3  17   8      133.40      131.32      9.89 o 
  -2  17   8      128.51      124.70     10.01 o 
  -1  17   8       23.93       31.28      6.53 o 
   0  17   8       19.88       20.72      5.82 o 
   1  17   8       22.06       22.79      5.76 o 
   2  17   8      131.31      135.76      9.17 o 
   3  17   8      126.84      131.09      9.42 o 
   4  17   8       18.65       16.47      6.28 o 
   0   1   9        1.24        1.85      2.82 o 
  -1   2   9       45.95       43.35      3.82 o 
   0   2   9      134.12      149.64      5.99 o 
   1   2   9       41.87       36.11      4.63 o 
  -2   3   9       80.89       82.91      5.51 o 
  -1   3   9      117.15      113.02      5.43 o 
   0   3   9        0.14        0.38      2.79 o 
   1   3   9      118.25      118.35      6.40 o 
   2   3   9       82.65       88.02      6.13 o 
  -3   4   9       57.18       60.98      5.41 o 
  -2   4   9      440.79      455.27     10.25 o 
  -1   4   9       49.47       42.71      4.10 o 
   0   4   9       46.66       49.12      4.12 o 
   1   4   9       45.86       46.30      4.81 o 
   2   4   9      437.14      443.58     11.22 o 
   3   4   9       51.03       53.08      5.31 o 
  -4   5   9      113.30      117.97      6.43 o 
  -3   5   9       66.89       51.69      5.00 o 
  -2   5   9       75.63       85.67      5.27 o 
  -1   5   9      399.47      413.23     10.19 o 
   0   5   9       45.05       39.60      3.98 o 
   1   5   9      395.83      409.80     11.05 o 
   2   5   9       81.94       90.80      5.84 o 
   3   5   9       68.94       64.53      5.53 o 
   4   5   9      107.29       88.45      6.33 o 
  -5   6   9       39.04       43.32      6.30 o 
  -4   6   9       25.87       32.25      6.30 o 
  -3   6   9      115.86      113.84      5.56 o 
  -2   6   9      322.64      330.91      9.07 o 
  -1   6   9      303.26      304.41      9.83 o 
   0   6   9      470.11      506.01     10.74 o 
   1   6   9      298.89      306.94      9.71 o 
   2   6   9      323.94      320.47      9.95 o 
   3   6   9      112.33      115.49      6.59 o 
   4   6   9       27.97       27.60      4.67 o 
   5   6   9       39.65       40.86      5.09 o 
  -6   7   9       27.25       20.61      4.80 o 
  -5   7   9      134.99      135.76      7.53 o 
  -4   7   9      271.17      301.04      8.35 o 
  -3   7   9       38.88       37.75      4.84 o 
  -2   7   9      183.85      185.34      8.51 o 
  -1   7   9       20.14       22.74      3.89 o 
   0   7   9      138.86      124.21      6.16 o 
   1   7   9       19.98       21.43      4.33 o 
   2   7   9      195.35      196.47      8.43 o 
   3   7   9       38.31       35.33      4.61 o 
   4   7   9      274.20      294.32     10.18 o 
   5   7   9      137.10      142.55      7.63 o 
   6   7   9       26.73       36.61      4.86 o 
  -7   8   9      124.22      135.85      8.55 o 
  -6   8   9       19.22       17.61      4.66 o 
  -5   8   9       89.58       92.43      6.50 o 
  -4   8   9       50.15       47.72      4.58 o 
  -3   8   9      297.41      317.89     12.48 o 
  -2   8   9       54.48       53.22      4.84 o 
  -1   8   9       73.53       85.11      5.53 o 
   0   8   9        7.80        6.64      3.50 o 
   1   8   9       65.43       69.78      6.04 o 
   2   8   9       57.90       53.98      5.43 o 
   3   8   9      294.00      302.65     10.35 o 
   4   8   9       47.71       42.59      4.98 o 
   5   8   9       85.63       91.11      6.46 o 
   6   8   9       21.39       23.51      4.60 o 
   7   8   9      127.55      148.20      7.67 o 
  -8   9   9       50.04       48.55      7.34 o 
  -7   9   9      297.57      298.92     12.57 o 
  -6   9   9       82.04      100.88      7.83 o 
  -5   9   9      269.47      318.53     17.21 o 
  -4   9   9      159.84      207.65     19.42 o 
  -3   9   9       22.42       25.93      4.38 o 
  -2   9   9      372.47      383.51     12.77 o 
  -1   9   9       61.90       63.51      5.26 o 
   0   9   9      752.18      778.83     13.80 o 
   1   9   9       60.92       58.08      5.73 o 
   2   9   9      376.63      375.75     11.71 o 
   3   9   9       25.30       27.05      4.86 o 
   4   9   9      153.98      162.22      8.61 o 
   5   9   9      262.50      299.56     10.54 o 
   6   9   9       81.55      108.98      8.39 o 
   7   9   9      305.32      333.79     11.16 o 
   8   9   9       51.02       87.42     10.14 o 
  -8  10   9      471.98      536.09     45.94 o 
  -7  10   9      487.77      504.16     16.29 o 
  -6  10   9      130.43      128.25      7.51 o 
  -5  10   9      143.81      170.53     10.47 o 
  -4  10   9      368.06      407.95     12.30 o 
  -3  10   9      188.60      208.88     13.26 o 
  -2  10   9       45.86       53.83      7.38 o 
  -1  10   9      327.43      362.06     14.69 o 
   0  10   9       14.01       14.06      4.05 o 
   1  10   9      325.54      348.41     11.85 o 
   2  10   9       48.61       67.78      6.48 o 
   3  10   9      191.03      211.88     11.32 o 
   4  10   9      379.70      405.78     12.81 o 
   5  10   9      145.89      166.03     10.01 o 
   6  10   9      122.44      142.61      8.73 o 
   7  10   9      479.36      551.94     14.49 o 
   8  10   9      457.94      437.82     20.73 o 
  -6  11   9       64.78       57.49      7.07 o 
  -5  11   9       37.31       39.87      5.87 o 
  -4  11   9       51.26       51.36      6.29 o 
  -3  11   9       65.65       85.21     10.02 o 
  -2  11   9      211.57      238.08     13.37 o 
  -1  11   9      271.07      297.05     11.26 o 
   0  11   9      521.56      535.18     13.71 o 
   1  11   9      271.75      297.05     12.10 o 
   2  11   9      216.37      258.71     15.07 o 
   3  11   9       64.90       73.00     11.49 o 
   4  11   9       51.33       54.49      7.35 o 
   5  11   9       41.56       54.91      8.11 o 
   6  11   9       60.03       78.08     17.09 o 
  -5  12   9       92.41      105.39     15.73 o 
  -4  12   9       22.24       20.51      5.70 o 
  -3  12   9      121.86      163.39     13.90 o 
  -2  12   9      177.82      206.47     16.05 o 
  -1  12   9      206.01      221.84     13.33 o 
   0  12   9      228.57      252.50     15.24 o 
   1  12   9      203.99      231.55     14.43 o 
   2  12   9      171.04      164.02     11.87 o 
   3  12   9      122.58      131.01     10.80 o 
   4  12   9       26.85       23.35      7.04 o 
   0  13   9       57.24       76.92     14.20 o 
   0   0  10     1181.85     1223.38     73.97 o 
  -1   1  10      123.02      123.44     16.12 o 
   0   1  10      124.25      120.92      8.69 o 
   1   1  10      127.16      142.47     16.81 o 
  -1   2  10      134.47      172.03     17.27 o 
   0   2  10       51.17       55.77      9.06 o 
   1   2  10      136.97      138.05     20.52 o 
                                                 
